# Supplementary material for: Lower expression of genes near microRNA in C. elegans germline
Source: BMC Bioinformatics. 2006 Mar 6;7:112. doi: 10.1186/1471-2105-7-112 (PMC1420334; doi:10.1186/1471-2105-7-112)
Supplement: Additional File 1 — an Excel book file, the datasets information. This file provides the detailed information on the probes on the microarrays and expression levels of the genes in the Kim and germline datasets. [file 1471-2105-7-112-S1.xls]

## Sheet: Kim
Gene	Chromosome	Start	End	Strand	Expression level (raw)	Normalized expression level	Overall average (includes genes whose locations are not availabe)
Y48G1C.6	I	85052	86284	-	0.460988	0.650273	0.705972
Y48G1C.11	I	86841	89608	+	0.595647	0.840223
Y48G1C.1	I	93092	94714	+	0.721282	1.01745
Y48G1C.8	I	101415	107759	-	0.788398	1.11212
F53G12.1	I	109265	110044	-	0.6154	0.868087
F53G12.10	I	111055	112227	+	0.614906	0.86739
F53G12.8	I	113807	114681	+	0.511484	0.721502
F53G12.7	I	115739	117401	+	1.75663	2.47791
F53G12.6	I	118109	120870	+	0.813593	1.14766
F53G12.4	I	135566	136810	+	0.617255	0.870704
F53G12.3	I	137845	144565	+	0.760811	1.0732
F53G12.11	I	145331	145627	-	0.703512	0.992378
F56C11.1	I	146623	154819	-	0.614128	0.866292
F56C11.2	I	160404	166816	-	0.727597	1.02635
F56C11.5	I	180394	181966	+	0.479552	0.67646
F56C11.3	I	182139	182771	-	0.528673	0.745749
K10E9.2	I	186273	188077	+	0.872713	1.23105
K10E9.1	I	189654	202489	+	0.644654	0.909353
Y48G1BL.2	I	203037	207952	+	0.617029	0.870385
Y48G1BL.3	I	212256	214050	-	1.46767	2.07031
Y48G1BL.1	I	216181	218955	+	0.751824	1.06053
Y48G1BL.4	I	217148	217431	-	0.694033	0.979007
Y48G1BL.4	I	217148	217431	-	0.755526	1.06575
Y48G1BR.1	I	257414	259155	-	0.636039	0.897201
C53D5.3	I	280120	280445	+	0.538453	0.759545
C53D5.2	I	283500	285934	+	0.478234	0.674599
C53D5.4	I	286352	289075	-	0.624696	0.881201
C53D5.1c	I	302672	305081	+	0.523507	0.738462
C53D5.5	I	305901	310788	-	0.701309	0.98927
C53D5.5	I	305901	310788	-	0.683297	0.963864
C53D5.6	I	311402	314979	-	1.02527	1.44625
C53D5.6	I	311402	314979	-	1.20633	1.70166
Y48G1A.5	I	318826	323353	-	0.793182	1.11887
Y48G1A.5	I	318826	323353	-	0.814397	1.14879
Y48G1A.4	I	323861	330729	+	0.795249	1.12178
Y48G1A.4	I	323861	330729	+	0.899984	1.26952
Y48G1A.3	I	332614	337721	+	0.470507	0.6637
Y48G1A.6	I	343544	348367	-	0.524657	0.740084
Y48G1A.6	I	343544	348367	-	0.67726	0.955347
R119.1	I	357243	363904	-	0.728485	1.02761
R119.7	I	364522	367943	+	0.979475	1.38165
R119.2	I	368778	371636	-	0.769887	1.08601
R119.3	I	373691	379072	-	0.630127	0.888861
R119.4	I	379247	381904	-	0.812834	1.14659
R119.6	I	382518	388437	+	0.527066	0.743482
R119.5	I	388798	394414	-	0.560158	0.790162
Y50C1A.1	I	398952	412513	+	0.597296	0.84255
Y50C1A.2	I	415850	418663	-	0.725915	1.02398
C07F11.2	I	420937	423654	+	0.697948	0.984529
W04C9.4	I	462003	462563	+	0.705731	0.995508
W04C9.5	I	462660	465198	-	0.545204	0.769068
W04C9.6	I	482482	487993	-	0.41815	0.589846
W04C9.2	I	488619	489774	+	0.430994	0.607963
W04C9.1	I	490054	496070	+	0.807783	1.13946
Y65B4BL.3	I	496233	502033	-	0.497339	0.701549
Y65B4BL.2	I	506480	508879	+	0.981939	1.38513
Y65B4BL.5	I	511481	516397	-	0.844058	1.19063
Y65B4BL.6	I	520280	520538	-	1.14805	1.61944
Y65B4BL.1	I	530569	532855	+	0.528362	0.74531
Y65B4BR.8	I	534461	535197	+	0.799044	1.12714
Y65B4BR.5b	I	535811	536496	+	0.801273	1.13028
Y65B4BR.5b	I	535811	536496	+	0.794879	1.12126
Y65B4BR.4b	I	537141	541634	+	0.79438	1.12056
Y65B4BR.4b	I	537141	541634	+	0.832112	1.17378
Y65B4BR.4b	I	537141	541634	+	0.804804	1.13526
F56A6.2	I	585863	607574	-	0.53694	0.75741
F56A6.1b	I	618210	621175	+	0.924437	1.30402
Y65B4A.3	I	636939	637810	+	0.458913	0.647345
Y65B4A.3	I	636939	637810	+	0.534155	0.753483
Y65B4A.2	I	645456	653748	+	0.656221	0.92567
Y65B4A.7	I	645642	647228	-	0.507655	0.716102
Y65B4A.1	I	654131	658647	+	0.688618	0.971369
Y65B4A.1	I	654131	658647	+	0.590048	0.832325
Y65B4A.1	I	654131	658647	+	0.549275	0.774811
Y65B4A.9	I	663627	666809	-	0.690589	0.974149
Y18H1A.12	I	669309	674416	-	0.628854	0.887065
Y18H1A.10	I	683942	686578	-	1.0668	1.50483
Y18H1A.1	I	688533	691259	+	0.686251	0.96803
Y18H1A.1	I	688533	691259	+	0.659761	0.930663
Y18H1A.2	I	695068	698277	-	0.602025	0.84922
Y18H1A.3	I	700637	708161	-	0.849003	1.19761
Y18H1A.3	I	700637	708161	-	0.660351	0.931495
Y18H1A.7	I	718128	719687	-	0.643072	0.907121
Y18H1A.6	I	720081	730940	+	0.767842	1.08312
Y18H1A.6	I	720081	730940	+	0.708994	1.00011
Y18H1A.6	I	720081	730940	+	0.674513	0.951472
Y18H1A.6	I	720081	730940	+	0.598564	0.844339
Y18H1A.9	I	748486	756927	-	0.577035	0.813969
ZC123.3	I	803404	834670	+	0.710206	1.00182
ZC123.1	I	838104	841658	+	0.850179	1.19927
Y95B8A.7	I	858569	871820	+	0.580422	0.818747
Y95B8A.7	I	858569	871820	+	0.489877	0.691024
Y95B8A.10	I	873483	882715	-	0.581597	0.820404
Y95B8A.10	I	873483	882715	-	0.477281	0.673256
Y95B8A.10	I	873483	882715	-	0.622333	0.877867
Y95B8A.10	I	873483	882715	-	0.5835	0.823089
Y95B8A.6b	I	888154	889792	+	0.49004	0.691253
Y95B8A.11	I	889934	895101	-	0.578991	0.816729
Y95B8A.4	I	909375	911135	+	0.639121	0.901548
Y95B8A.12	I	912443	919139	-	0.575337	0.811574
Y95B8A.1	I	942414	947678	+	0.567733	0.800848
Y95B8A.1	I	942414	947678	+	0.542309	0.764984
Y95B8A.1	I	942414	947678	+	0.687518	0.969817
Y34D9B.1b	I	948673	957321	-	0.629837	0.888451
Y34D9B.1b	I	948673	957321	-	0.758671	1.07019
F54A5.2	I	963715	969334	-	0.483166	0.681557
F54A5.1	I	989685	991794	+	0.73182	1.03231
C54G6.3	I	996047	997110	+	0.589586	0.831673
C54G6.2	I	1003891	1010767	+	0.532321	0.750895
Y34D9A.11	I	1018845	1019159	+	1.01989	1.43867
Y34D9A.4	I	1030831	1033437	-	0.815984	1.15103
Y34D9A.4	I	1030831	1033437	-	1.00626	1.41944
Y34D9A.4	I	1030831	1033437	-	0.716893	1.01125
Y34D9A.7	I	1041486	1048188	+	0.594506	0.838614
Y34D9A.2	I	1062449	1064920	+	0.640546	0.903558
R06A10.2	I	1068998	1074345	+	0.615314	0.867965
R06A10.3	I	1078426	1079236	-	0.517107	0.729434
R06A10.1	I	1085970	1088453	+	1.2383	1.74675
ZK993.1	I	1128361	1131636	+	0.515586	0.727288
ZK993.1	I	1128361	1131636	+	0.567497	0.800515
Y48G8AL.9	I	1136517	1141023	-	0.433768	0.611876
Y48G8AL.14	I	1155404	1156022	-	0.710837	1.00271
Y48G8AL.8b	I	1156599	1157421	+	0.74622	1.05262
Y48G8AL.7	I	1157717	1162876	+	0.575894	0.81236
Y48G8AL.6	I	1176477	1189368	+	0.403248	0.568825
Y48G8AL.5	I	1193200	1207867	+	0.57317	0.808518
Y48G8AL.5	I	1193200	1207867	+	0.65505	0.924017
Y48G8AL.1	I	1211497	1254500	+	1.00415	1.41646
Y48G8AL.1	I	1211497	1254500	+	0.614168	0.866349
Y48G8AL.1	I	1211497	1254500	+	0.597185	0.842393
Y48G8AL.1	I	1211497	1254500	+	0.554457	0.78212
Y48G8AL.13	I	1224163	1226799	-	0.914046	1.28936
Y48G8AL.13	I	1224163	1226799	-	0.459105	0.647616
Y48G8AR.1	I	1259490	1268155	-	0.457439	0.645266
Y48G8AR.1	I	1259490	1268155	-	0.431439	0.608591
K12C11.4	I	1305583	1328152	+	0.72271	1.01946
K12C11.2	I	1340704	1341085	+	0.728394	1.02748
K12C11.1	I	1341356	1344693	-	0.744364	1.05
F37F2.2	I	1441667	1443943	-	0.655743	0.924994
F47G6.4	I	1446667	1465215	+	0.615284	0.867924
F37F2.3	I	1451138	1453071	-	0.595249	0.839662
F47G6.3	I	1465633	1469537	+	0.56053	0.790687
F47G6.2	I	1471322	1479861	+	0.501561	0.707504
Y73E7A.8	I	1634815	1643971	+	0.858062	1.21039
Y71G12B.20a	I	1644872	1651256	-	0.653009	0.921138
Y71G12B.18	I	1651385	1655334	+	0.581598	0.820405
Y71G12B.21	I	1655664	1656701	-	0.633055	0.892991
Y71G12B.17	I	1667729	1669751	+	0.75569	1.06598
Y71G12B.23b	I	1670093	1676431	-	0.52868	0.745759
Y71G12B.16	I	1681814	1684572	+	0.534734	0.754299
Y71G12B.15	I	1698352	1700788	+	0.634463	0.894978
Y71G12B.14	I	1701373	1701699	+	0.616177	0.869183
Y71G12B.11a	I	1721598	1740273	+	0.713317	1.00621
Y71G12B.11a	I	1721598	1740273	+	0.841931	1.18763
Y71G12B.11a	I	1721598	1740273	+	0.689768	0.97299
Y71G12B.11b	I	1721598	1732876	+	0.843646	1.19005
Y71G12B.9b	I	1755331	1763314	+	0.672849	0.949124
Y71G12B.8	I	1767943	1790006	+	0.756847	1.06761
Y71G12B.25	I	1771543	1775917	-	0.841165	1.18655
Y71G12B.26	I	1779840	1782562	-	0.63928	0.901772
Y71G12B.7	I	1792456	1792899	+	0.546889	0.771444
Y71G12B.27	I	1797440	1798646	-	0.84043	1.18552
Y71G12B.4	I	1808120	1811670	+	0.689658	0.972836
Y71G12B.4	I	1808120	1811670	+	1.15625	1.63101
Y71G12B.2	I	1816151	1818497	+	0.536116	0.756248
M01D7.6	I	1842461	1843087	+	0.690528	0.974063
M01D7.5	I	1843408	1843786	+	1.2607	1.77835
M01D7.1	I	1857893	1860579	-	0.636528	0.89789
W03F11.1	I	2219547	2222294	-	1.21558	1.71471
W03F11.2	I	2223354	2233192	-	0.613021	0.864732
W03F11.3	I	2233779	2234847	-	0.799924	1.12838
W03F11.4	I	2235642	2241358	-	0.631882	0.891336
F12B6.3	I	2242231	2247282	+	0.706533	0.99664
F12B6.2c	I	2250161	2254800	+	0.594183	0.838159
F12B6.1	I	2256153	2267884	-	0.567605	0.800667
Y39G10AR.11	I	2293218	2296602	+	0.604337	0.852482
Y39G10AR.12a	I	2297818	2304393	-	0.621032	0.876031
Y39G10AR.10	I	2300114	2302634	+	0.621102	0.87613
Y39G10AR.12b	I	2302799	2304393	-	0.597118	0.842298
Y39G10AR.13	I	2304717	2306787	-	0.624447	0.880849
Y39G10AR.21	I	2308978	2312046	+	0.55876	0.788191
Y39G10AR.8	I	2313312	2315761	+	0.59517	0.839551
Y39G10AR.7	I	2316310	2317942	+	0.778538	1.09821
Y39G10AR.7	I	2316310	2317942	+	0.660791	0.932116
Y39G10AR.14	I	2318428	2321811	-	0.572178	0.807117
Y39G10AR.14	I	2318428	2321811	-	1.00408	1.41636
Y39G10AR.15	I	2322077	2327253	-	0.678964	0.957752
Y39G10AR.15	I	2322077	2327253	-	0.581893	0.820822
Y39G10AR.16	I	2330963	2332601	-	0.68541	0.966844
Y39G10AR.16	I	2330963	2332601	-	0.69047	0.973982
Y39G10AR.5	I	2342384	2350469	+	0.741907	1.04654
Y39G10AR.5	I	2342384	2350469	+	0.701383	0.989375
Y39G10AR.3	I	2357884	2372930	+	0.536655	0.757009
Y39G10AR.3	I	2357884	2372930	+	0.5669	0.799672
Y39G10AR.3	I	2357884	2372930	+	0.452615	0.638462
Y39G10AR.3	I	2357884	2372930	+	0.64891	0.915356
Y39G10AR.18a	I	2384592	2401489	-	0.656015	0.925379
Y39G10AR.18a	I	2384592	2401489	-	0.558114	0.787278
F23C8.5	I	2418598	2420347	-	0.750436	1.05857
F23C8.6	I	2420963	2421698	-	0.590684	0.833223
F23C8.7	I	2422406	2425074	-	0.806605	1.1378
F23C8.8	I	2429773	2432582	-	0.619723	0.874185
F23C8.9	I	2432711	2433610	-	0.719447	1.01486
F23C8.4	I	2434012	2435576	+	0.80776	1.13943
F23C8.3	I	2438816	2442672	+	0.530645	0.748531
F23C8.1	I	2447316	2447853	+	0.665782	0.939156
F23C8.11	I	2449415	2451055	-	0.764087	1.07783
F23C8.12	I	2451148	2451808	-	0.588599	0.830282
Y74C10AL.2	I	2468966	2471928	-	0.579796	0.817863
Y74C10AL.2	I	2468966	2471928	-	0.725043	1.02275
Y74C10AR.3	I	2472419	2485383	-	0.583063	0.822472
Y74C10AR.3	I	2472419	2485383	-	0.652261	0.920084
Y74C10AR.1	I	2485870	2489500	+	0.600436	0.846979
Y74C10AR.1	I	2485870	2489500	+	0.838402	1.18266
Y23H5B.6	I	2489985	2497262	+	0.711157	1.00316
Y23H5B.6	I	2489985	2497262	+	0.729247	1.02868
Y23H5B.5	I	2498137	2505683	+	0.698829	0.985773
Y23H5B.4	I	2533292	2541849	+	0.551673	0.778194
Y23H5B.3	I	2544774	2546154	+	0.450081	0.634886
Y23H5B.8	I	2546967	2548328	-	0.892476	1.25893
Y23H5B.2	I	2549297	2550199	+	0.601422	0.84837
Y23H5B.9	I	2551376	2551591	-	1.02606	1.44737
Y23H5B.1	I	2553095	2557426	+	0.525568	0.741369
C55C2.3	I	2560923	2561821	+	0.51633	0.728338
C55C2.2	I	2562669	2562998	+	1.74362	2.45956
C55C2.1	I	2568761	2570747	+	0.676404	0.95414
K07A3.1	I	2581204	2586123	-	0.588244	0.82978
K07A3.2a	I	2587697	2595414	-	0.665816	0.939204
K07A3.3b	I	2599990	2602628	+	0.557191	0.785977
Y23H5A.4	I	2617561	2620350	+	0.724037	1.02133
Y23H5A.3	I	2620660	2621735	+	0.629107	0.887422
Y23H5A.2	I	2621958	2623117	+	0.502665	0.709063
F40E3.3	I	2638650	2639314	+	0.601604	0.848627
F40E3.2	I	2642741	2643704	+	0.573883	0.809523
F40E3.5	I	2645310	2648039	-	0.662413	0.934403
F40E3.6	I	2650738	2651712	-	0.568907	0.802503
F32B5.7	I	2673246	2682729	-	0.65275	0.920773
F32B5.8	I	2686699	2689416	-	0.580989	0.819547
F32B5.4	I	2692110	2692400	+	1.09842	1.54943
F32B5.3	I	2693103	2694085	+	0.716265	1.01037
F32B5.2	I	2697441	2699956	+	0.508641	0.717493
F32B5.1	I	2700421	2702083	+	1.18797	1.67576
Y71F9B.16	I	2718129	2721470	-	0.582493	0.821668
Y71F9B.4	I	2727019	2727305	+	0.647214	0.912963
Y71F9B.2	I	2731565	2735314	+	0.604482	0.852685
Y71F9B.2	I	2731565	2735314	+	0.555403	0.783455
Y71F9B.8	I	2735547	2742497	-	0.681637	0.961522
Y71F9B.7	I	2755819	2758205	-	0.802123	1.13148
Y71F9B.10b	I	2761315	2776083	-	0.551554	0.778025
Y71F9B.10b	I	2761315	2776083	-	0.752084	1.06089
Y71F9B.10a	I	2761319	2776083	-	0.718054	1.01289
Y71F9B.10a	I	2761319	2776083	-	0.746734	1.05335
Y71F9B.13c	I	2776434	2777207	-	0.453765	0.640084
Y71F9B.14	I	2780851	2782772	-	0.633226	0.893233
Y71F9B.14	I	2780851	2782772	-	0.557471	0.786371
Y71F9B.15	I	2783049	2784272	-	0.555405	0.783458
W03D8.9	I	2784668	2785797	-	0.983035	1.38668
W03D8.10	I	2786136	2787513	+	1.18057	1.66533
W03D8.1	I	2787856	2790310	-	0.482747	0.680965
W03D8.8	I	2791690	2794896	+	0.510762	0.720484
W03D8.2	I	2798214	2799845	-	0.568161	0.801452
W03D8.6	I	2802823	2815644	+	0.749362	1.05706
W03D8.5	I	2816818	2820023	+	0.698949	0.985942
W03D8.3	I	2820870	2822086	-	0.646583	0.912074
W10C8.5	I	2854052	2855671	-	1.09706	1.54751
Y71F9AL.11	I	2862404	2864447	+	0.568054	0.8013
Y71F9AL.12	I	2871258	2875290	-	0.592077	0.835187
Y71F9AL.13b	I	2875432	2875947	-	0.791249	1.11614
Y71F9AL.9	I	2876937	2878038	+	0.875022	1.23431
Y71F9AL.14	I	2880922	2883441	-	0.695942	0.9817
Y71F9AL.17	I	2895563	2900802	-	1.0927	1.54137
Y71F9AL.1	I	2925246	2928009	+	0.766207	1.08082
Y71F9AL.1	I	2925246	2928009	+	0.707908	0.998579
Y71F9AM.5	I	2929841	2931256	+	0.500962	0.70666
Y71F9AM.4b	I	2936043	2944424	+	0.66072	0.932016
Y71F9AR.1	I	2949976	2957868	-	0.580319	0.818602
Y71F9AR.2	I	2981736	2985168	-	0.482381	0.680449
Y71F9AR.3	I	2986188	2995914	-	0.472766	0.666887
Y54E10BL.4	I	2996511	3001267	+	0.636097	0.897282
Y54E10BL.4	I	2996511	3001267	+	0.944722	1.33263
Y54E10BL.5	I	3001465	3002838	-	0.561966	0.792712
Y54E10BL.6	I	3006030	3013446	-	1.5742	2.22057
Y54E10BL.6	I	3006030	3013446	-	0.627158	0.884673
Y54E10BL.6	I	3006030	3013446	-	0.605056	0.853496
Y54E10BL.2	I	3010691	3011608	+	0.892738	1.2593
Y54E10BR.4	I	3015746	3021423	+	0.571687	0.806425
Y54E10BR.4	I	3015746	3021423	+	0.545185	0.769041
Y54E10BR.3	I	3021665	3028164	+	0.529928	0.74752
Y54E10BR.5	I	3028477	3031093	-	0.615796	0.868646
Y54E10BR.6	I	3031339	3032939	-	0.505975	0.713732
Y54E10BR.2	I	3033007	3033825	+	0.760696	1.07304
Y54E10BR.7	I	3035239	3047795	-	0.612646	0.864202
Y54E10BR.1	I	3059315	3069251	+	0.524003	0.739162
M01B12.3	I	3069497	3070141	-	0.523346	0.738236
M01B12.1	I	3087241	3087940	+	0.46716	0.658979
C45E1.4	I	3113019	3117626	-	0.579774	0.817833
K09H9.4	I	3133797	3135234	-	0.566096	0.798538
K09H9.3	I	3137210	3138412	+	1.03143	1.45495
K09H9.6	I	3144522	3147785	-	0.976297	1.37717
K09H9.2	I	3148018	3150305	+	0.583499	0.823087
K09H9.7	I	3150779	3152327	-	0.635151	0.895949
K09H9.1	I	3152836	3155569	+	0.598628	0.844428
Y54E10A.7	I	3162817	3163514	+	0.450523	0.635511
Y54E10A.6	I	3163693	3167434	+	0.646963	0.912611
Y54E10A.12	I	3193660	3198832	-	0.587849	0.829224
Y54E10A.13	I	3199541	3203230	-	0.59438	0.838437
Y54E10A.4b	I	3211059	3217022	+	0.554292	0.781888
Y54E10A.15b	I	3223620	3227968	-	0.83098	1.17219
Y54E10A.3	I	3229449	3233086	+	0.57182	0.806613
Y54E10A.2	I	3233392	3242489	+	0.523172	0.737989
Y54E10A.16b	I	3245600	3246062	-	0.741395	1.04582
Y44E3B.2	I	3261394	3264111	+	0.799019	1.1271
W01B11.3	I	3267103	3268800	+	0.971599	1.37054
W01B11.5	I	3269574	3277656	-	0.519014	0.732125
W01B11.2	I	3287480	3293128	+	0.63703	0.898598
W01B11.1	I	3299607	3300491	+	0.671134	0.946705
Y44E3A.3	I	3318056	3318576	-	0.502514	0.708849
Y44E3A.6b	I	3340560	3349892	-	0.841334	1.18679
W05F2.7	I	3351446	3363363	+	0.633907	0.894194
W05F2.3	I	3367769	3368551	-	1.63488	2.30618
W05F2.6	I	3368861	3371385	+	0.951935	1.34281
W05F2.5	I	3371770	3373833	+	0.492974	0.695392
K03E5.1	I	3429605	3431965	+	0.495262	0.69862
Y47G6A.12	I	3433301	3438534	-	0.710537	1.00229
Y47G6A.28	I	3439109	3447705	+	0.568293	0.801638
Y47G6A.11	I	3449328	3462073	+	0.673909	0.950621
Y47G6A.14	I	3462376	3466289	-	0.595152	0.839526
Y47G6A.10	I	3467135	3477950	+	0.922737	1.30162
Y47G6A.10	I	3467135	3477950	+	0.784527	1.10666
Y47G6A.15b	I	3473076	3476292	-	0.665882	0.939297
Y47G6A.9	I	3479330	3481350	+	0.647287	0.913068
Y47G6A.8	I	3482031	3484366	+	0.79706	1.12434
Y47G6A.16	I	3487863	3490389	-	0.619723	0.874185
Y47G6A.17	I	3492714	3499708	-	0.439511	0.619977
Y47G6A.17	I	3492714	3499708	-	0.660708	0.931999
Y47G6A.7b	I	3502928	3507152	+	0.505679	0.713314
Y47G6A.18	I	3509714	3512661	-	0.594279	0.838294
Y47G6A.6	I	3516554	3523252	+	0.523832	0.73892
Y47G6A.19a	I	3523476	3529844	-	0.569331	0.803103
Y47G6A.19b	I	3525924	3529844	-	1.0448	1.47381
Y47G6A.5b	I	3534808	3538903	+	0.535595	0.755514
Y47G6A.20b	I	3539649	3546896	-	0.576696	0.81349
Y47G6A.20c	I	3543559	3546896	-	0.738573	1.04184
Y47G6A.4	I	3547130	3551851	+	0.551023	0.777276
Y47G6A.21	I	3552006	3559798	-	0.547665	0.772539
Y47G6A.21	I	3552006	3559798	-	0.559597	0.789371
Y47G6A.27	I	3555583	3557402	+	0.51757	0.730088
Y47G6A.22	I	3559996	3562846	-	0.65886	0.929392
Y47G6A.23	I	3565245	3578476	-	0.568279	0.801618
Y47G6A.23	I	3565245	3578476	-	0.726623	1.02498
Y47G6A.29	I	3578694	3600679	-	0.615731	0.868554
Y47G6A.3	I	3602022	3602860	+	0.798888	1.12692
Y47G6A.24	I	3604681	3605696	-	0.644908	0.909711
Y47G6A.2	I	3608370	3611705	+	0.833341	1.17552
Y47G6A.2	I	3608370	3611705	+	0.808544	1.14054
Y47G6A.1	I	3611944	3618109	+	0.568363	0.801737
Y47G6A.1	I	3611944	3618109	+	0.633642	0.893819
Y47G6A.26	I	3618950	3619638	-	0.791918	1.11708
T28F2.3	I	3629473	3630732	+	0.700709	0.988424
T28F2.2	I	3637577	3638770	+	0.534412	0.753845
T28F2.1	I	3639650	3641471	+	0.512418	0.722821
T28F2.5	I	3641606	3646883	-	0.634762	0.895399
T28F2.6	I	3651298	3652601	-	0.857071	1.20899
T28F2.8	I	3653960	3655267	+	1.31062	1.84877
T28F2.7	I	3655634	3660979	-	0.576603	0.81336
D1037.2	I	3667126	3671663	-	0.57793	0.815232
D1037.3	I	3680292	3680901	-	0.78254	1.10386
D1037.4	I	3683273	3684061	-	0.584196	0.82407
D1037.1	I	3684804	3690049	+	0.685105	0.966413
D1037.5	I	3690183	3694016	-	0.599618	0.845825
H26D21.2	I	3694373	3697537	-	0.873211	1.23176
H26D21.1	I	3698114	3699224	+	0.731551	1.03193
F21A9.2	I	3706099	3708765	-	0.458566	0.646856
F21A9.1	I	3712272	3713115	+	0.540129	0.761909
T12F5.4	I	3713766	3721062	-	0.618248	0.872105
T12F5.3	I	3727063	3730939	+	0.743953	1.04942
T12F5.2	I	3731373	3732836	+	0.728313	1.02736
T12F5.1	I	3741470	3742530	+	0.685189	0.966532
Y8G1A.1	I	3746677	3748147	+	0.648852	0.915275
Y8G1A.2	I	3748752	3753907	-	0.678248	0.956741
ZK770.3	I	3755605	3758993	-	0.484537	0.683491
ZK770.1	I	3769574	3773878	+	0.567804	0.800948
C32E8.7	I	3778134	3781394	-	0.432679	0.61034
C32E8.5	I	3782139	3783182	+	0.673552	0.950117
C32E8.4	I	3783944	3784177	+	0.972421	1.3717
C32E8.3	I	3786596	3787383	+	0.453874	0.640238
C32E8.8	I	3789416	3792797	-	0.868483	1.22509
C32E8.9	I	3794630	3798051	-	0.558463	0.787771
C32E8.1	I	3796168	3796686	+	0.661259	0.932776
C32E8.11	I	3807901	3816507	-	0.73733	1.04008
F53F10.5	I	3818081	3821326	+	0.710643	1.00244
F53F10.4	I	3824953	3826045	+	0.489699	0.690773
F53F10.3	I	3827239	3828039	+	0.490117	0.691362
F53F10.1	I	3834163	3837750	-	1.02433	1.44492
T03F1.5	I	3838391	3839433	-	0.954421	1.34631
T03F1.4	I	3848195	3851908	+	0.60135	0.848269
T03F1.11	I	3853855	3854157	+	0.772393	1.08954
T03F1.8	I	3859686	3862554	-	0.463773	0.654201
T03F1.9	I	3862937	3865939	-	0.999863	1.41041
T03F1.3	I	3867554	3868959	+	0.792582	1.11802
T03F1.2	I	3869223	3870888	+	0.522935	0.737655
T03F1.10	I	3871505	3873398	-	0.864479	1.21944
T03F1.1	I	3874373	3875729	+	0.598436	0.844157
C50F2.3	I	3877068	3880686	+	0.574989	0.811083
C50F2.2	I	3881835	3888217	+	0.628953	0.887205
C50F2.4	I	3889131	3891520	-	0.568111	0.801381
C50F2.1	I	3892334	3895273	+	0.519396	0.732664
C50F2.5	I	3895826	3897352	-	0.843465	1.1898
C50F2.7	I	3900510	3901333	-	0.620742	0.875623
C50F2.8	I	3901556	3905202	-	0.50809	0.716715
T20F5.2	I	3908754	3909516	+	0.560156	0.790159
T20F5.3	I	3909688	3912473	-	0.592859	0.83629
T20F5.4	I	3912827	3915200	-	0.852174	1.20208
T20F5.5	I	3918438	3919175	-	0.826992	1.16656
T20F5.6	I	3920572	3925125	-	0.601342	0.848257
T20F5.7	I	3925839	3927883	-	0.685185	0.966526
T21E3.2	I	3930832	3931546	+	0.586283	0.827015
T21E3.1	I	3932214	3934717	+	1.62484	2.29201
T21E3.3	I	3935496	3943608	-	0.594659	0.83883
F47B3.8	I	3943945	3953944	-	0.78386	1.10572
F47B3.4	I	3961039	3962201	+	0.612055	0.863368
F47B3.5	I	3963117	3964179	-	0.990033	1.39655
F47B3.3	I	3964372	3965316	+	0.712687	1.00532
F47B3.6	I	3965740	3967077	-	0.915079	1.29082
F47B3.7	I	3968166	3969943	-	0.821364	1.15862
F47B3.2	I	3970376	3971279	+	0.860728	1.21415
F47B3.1	I	3972164	3973705	+	0.748577	1.05595
F28H1.5	I	3978495	3979526	-	0.749289	1.05695
F28H1.3	I	3983207	3986386	+	0.853732	1.20428
F28H1.2	I	3987980	3988556	+	1.04648	1.47617
F28H1.1	I	3995739	3996404	+	0.768125	1.08352
F55C7.7c	I	3999350	4020292	-	0.435854	0.614818
F55C7.7f	I	4002595	4031628	-	0.653825	0.92229
F55C7.2	I	4005437	4006021	+	0.511392	0.721372
C09D1.2	I	4071800	4072564	-	0.512957	0.72358
C24G7.4	I	4094611	4098111	+	0.523182	0.738004
C24G7.3	I	4098568	4099269	+	0.542398	0.76511
C24G7.2	I	4103714	4107968	+	0.768377	1.08388
C24G7.1	I	4109408	4112386	+	0.705709	0.995478
H31G24.1	I	4123482	4124705	+	0.532271	0.750824
E01A2.3b	I	4126179	4129102	+	0.636747	0.8982
E01A2.4	I	4129631	4132193	-	0.722785	1.01957
E01A2.4	I	4129631	4132193	-	0.724231	1.0216
E01A2.2b	I	4133316	4135063	+	0.904445	1.27582
E01A2.7	I	4142344	4144568	-	0.498008	0.702493
E01A2.7	I	4142344	4144568	-	0.518516	0.731422
E01A2.8	I	4145352	4148256	-	1.04887	1.47954
R12E2.15	I	4148942	4149412	-	1.46645	2.06858
R12E2.14	I	4150001	4150563	+	0.847766	1.19586
R12E2.6	I	4151209	4151747	-	0.511499	0.721524
R12E2.7	I	4154069	4154405	-	1.54833	2.18408
R12E2.9	I	4159098	4161111	-	0.581983	0.820949
R12E2.5	I	4162058	4164419	+	0.953149	1.34452
R12E2.10	I	4169085	4171588	-	1.29244	1.82312
R12E2.11	I	4172849	4173624	-	0.890991	1.25684
R12E2.12	I	4173972	4174740	-	0.563635	0.795067
R12E2.3	I	4175324	4177131	+	0.660387	0.931545
R12E2.13	I	4177419	4178436	-	0.568341	0.801705
R12E2.2	I	4178862	4181739	+	0.650005	0.916902
R12E2.1	I	4182222	4184688	+	0.567842	0.801001
C18E3.6	I	4190160	4193025	+	0.637312	0.898996
C18E3.5	I	4193250	4203173	+	0.65915	0.929801
C18E3.4	I	4202419	4203042	+	0.51372	0.724656
C18E3.3	I	4203462	4208337	+	0.433046	0.610857
C18E3.8	I	4208594	4210342	-	0.775652	1.09414
C18E3.2	I	4210999	4212514	+	0.611756	0.862947
C18E3.1	I	4212744	4214263	+	0.633409	0.89349
C18E3.9	I	4214425	4215669	-	0.618266	0.87213
C43E11.5	I	4237035	4238560	+	1.11461	1.57227
C43E11.7	I	4239173	4242727	-	0.404405	0.570456
C43E11.8	I	4242939	4247581	-	0.63354	0.893676
C43E11.4	I	4247762	4249261	+	0.64341	0.907598
C43E11.11	I	4249500	4253073	+	0.628311	0.886299
C43E11.3	I	4254477	4258170	+	0.501668	0.707656
C43E11.9	I	4267331	4267968	-	0.678887	0.957642
C43E11.10	I	4268268	4270288	-	0.679877	0.959038
C43E11.1	I	4270736	4273014	+	0.671594	0.947354
Y47D9A.4	I	4273915	4274743	-	0.605106	0.853567
Y47D9A.3	I	4275932	4276446	+	0.649175	0.91573
Y47D9A.5	I	4277934	4279985	-	0.539519	0.761049
Y47D9A.2b	I	4298627	4301782	+	0.528339	0.745278
Y47D9A.1b	I	4304332	4307967	+	0.499799	0.70502
ZK973.6	I	4321096	4358873	+	1.15811	1.63363
ZK973.6	I	4321096	4358873	+	0.588406	0.830009
ZK973.6	I	4321096	4358873	+	1.04738	1.47745
ZK973.6	I	4321096	4358873	+	0.655432	0.924556
ZK973.6	I	4321096	4358873	+	0.684404	0.965424
ZK973.6	I	4321096	4358873	+	1.00797	1.42185
ZK973.6	I	4321096	4358873	+	0.62287	0.878625
ZK973.6	I	4321096	4358873	+	1.03483	1.45973
ZK973.6	I	4321096	4358873	+	1.18151	1.66664
ZK973.5	I	4359117	4362549	+	0.650815	0.918043
ZK973.5	I	4359117	4362549	+	0.561017	0.791373
ZK973.3	I	4368107	4370274	+	0.575862	0.812314
T21E12.4	I	4386791	4401756	+	0.731384	1.03169
T21E12.3	I	4403393	4404586	+	0.588352	0.829932
T21E12.5	I	4412296	4413222	-	0.822612	1.16038
C11D9.1	I	4422120	4426056	+	0.537698	0.758481
C41D11.3	I	4428993	4431917	-	0.672964	0.949287
C41D11.4	I	4441647	4444106	-	0.601128	0.847955
C41D11.2	I	4444731	4446257	+	0.569879	0.803874
C41D11.5	I	4449999	4450924	-	0.854146	1.20486
C41D11.7	I	4451506	4456806	-	0.712609	1.00521
C41D11.1	I	4457392	4458672	+	0.383002	0.540265
C41D11.6	I	4460147	4462705	-	0.45175	0.637241
T01A4.3	I	4463855	4466648	+	0.553266	0.780441
D1007.15	I	4557692	4563644	+	0.491217	0.692913
D1007.14	I	4564381	4565925	+	0.534138	0.753458
D1007.1	I	4568963	4570025	-	0.52137	0.735448
D1007.2	I	4571215	4572889	-	0.550065	0.775926
D1007.3	I	4575790	4577201	-	0.585635	0.8261
D1007.4	I	4580023	4580585	-	0.642544	0.906377
D1007.6	I	4583943	4584492	-	0.730762	1.03082
D1007.12	I	4585142	4586139	+	0.709613	1.00098
D1007.9	I	4590431	4591588	+	0.571589	0.806287
D1007.7	I	4598299	4602640	-	0.623457	0.879452
D1007.8	I	4604404	4605278	+	0.614348	0.866603
C44E4.5	I	4605690	4610114	+	0.722764	1.01954
C44E4.2	I	4631358	4633348	-	0.677042	0.95504
C44E4.4	I	4634111	4635403	+	1.00354	1.41561
C44E4.6	I	4635816	4636342	-	0.589411	0.831427
C44E4.3	I	4637536	4640873	-	0.733987	1.03537
Y119C1A.1	I	4641408	4643133	-	0.649181	0.915739
B0041.3	I	4644681	4645626	+	0.474723	0.669648
B0041.4	I	4645738	4646958	-	0.85452	1.20539
B0041.5	I	4648441	4650703	-	0.538259	0.759271
B0041.6	I	4652187	4652907	-	0.656705	0.926352
B0041.1	I	4664872	4665757	+	0.492503	0.694728
B0041.7	I	4666147	4671715	-	0.49938	0.704429
T04D1.3	I	4675140	4678853	+	0.500991	0.706701
T04D1.2	I	4679672	4682756	+	0.652046	0.919779
T04D1.4	I	4686398	4697868	-	0.749847	1.05774
W09C3.4	I	4704623	4705714	+	0.502615	0.708992
W09C3.3	I	4708102	4708763	+	0.531492	0.749727
W09C3.6	I	4709357	4710422	-	1.20282	1.69671
W09C3.2	I	4711429	4713447	+	0.806048	1.13702
W09C3.7	I	4714383	4715162	-	1.55633	2.19536
W09C3.8	I	4716060	4717625	-	0.753965	1.06355
W09C3.1	I	4717912	4719576	+	0.612636	0.864188
C10H11.7	I	4719804	4720616	+	0.874688	1.23384
C10H11.6	I	4721207	4723717	+	0.946749	1.33549
C10H11.5	I	4724066	4726764	+	0.807667	1.1393
C10H11.4	I	4727332	4730298	+	0.82157	1.15891
C10H11.3	I	4731624	4735230	+	0.904186	1.27545
C10H11.8	I	4735757	4737785	-	0.67456	0.951539
C10H11.9	I	4738956	4744262	-	0.708978	1.00009
C10H11.1	I	4753750	4759485	+	0.708182	0.998966
C10H11.10	I	4759985	4761505	-	0.8342	1.17673
M04F3.3	I	4763242	4764697	-	0.735065	1.03689
M04F3.1	I	4770305	4771267	+	0.559638	0.789429
M04F3.4	I	4771842	4773025	-	0.463475	0.653781
M04F3.5	I	4774059	4777717	-	0.518484	0.731377
F54D7.4	I	4790664	4792476	-	0.561972	0.792722
F54D7.3	I	4800099	4804172	+	0.881699	1.24373
F54D7.2	I	4805625	4809426	+	0.573864	0.809496
F54D7.1	I	4814236	4816113	+	0.676063	0.953658
F57C9.6	I	4821977	4824812	+	0.659012	0.929606
F57C9.7	I	4825170	4826634	-	0.578188	0.815596
F57C9.5	I	4827080	4829677	+	0.690786	0.974426
F57C9.3	I	4836188	4840172	+	0.798613	1.12653
F57C9.2	I	4845124	4847225	+	0.563237	0.794505
C01F4.1	I	4866190	4868169	+	0.710408	1.00211
F25F8.1	I	4884914	4895327	+	0.555682	0.783849
F25F8.2	I	4885188	4887942	-	0.531194	0.749306
F21F3.4	I	4896004	4897542	+	0.850011	1.19903
F21F3.5	I	4897692	4900901	-	0.611751	0.86294
F21F3.3	I	4901999	4903101	+	0.858508	1.21102
F21F3.2	I	4903497	4905109	+	0.607423	0.856835
F21F3.1	I	4906848	4911760	+	0.984358	1.38854
F21F3.6	I	4912280	4914045	-	0.537581	0.758315
F28B3.4	I	4934119	4935477	+	0.589098	0.830985
F28B3.3	I	4937137	4941027	+	0.651076	0.918412
F28B3.2	I	4941659	4942327	+	0.759848	1.07185
F28B3.1	I	4943024	4948942	+	0.614851	0.867313
F28B3.7	I	4951811	4957661	-	0.863638	1.21825
W03G9.3	I	4959493	4961310	+	0.610533	0.861222
W03G9.2	I	4962453	4964239	+	0.652811	0.920859
W03G9.4	I	4964895	4967071	-	0.63037	0.889204
W03G9.5	I	4968008	4970246	-	0.655066	0.92404
W03G9.1	I	4980331	4983521	+	0.435147	0.613821
W03G9.6	I	4984820	4986617	-	0.603984	0.851983
W03G9.7	I	4986957	4989398	-	0.582112	0.821131
F54C1.2	I	5003465	5004884	+	0.480525	0.677832
F54C1.8	I	5004960	5006012	-	0.920535	1.29851
F54C1.1	I	5008793	5013374	+	0.602629	0.850072
F54C1.6	I	5014351	5016260	-	0.549428	0.775027
F54C1.7	I	5019003	5020063	-	0.876354	1.23619
C46H11.6	I	5020877	5023166	+	0.643909	0.908303
C46H11.3	I	5041492	5042055	+	0.471799	0.665523
C46H11.7	I	5042195	5043055	-	1.03318	1.45741
C46H11.8	I	5044298	5045723	-	0.809241	1.14152
C46H11.9	I	5046481	5047993	-	0.965879	1.36248
C46H11.2	I	5050131	5052474	+	0.666899	0.940732
C46H11.1	I	5055689	5056042	+	0.699172	0.986256
Y110A7A.20	I	5100769	5101677	+	0.549703	0.775414
Y110A7A.12	I	5101756	5103404	-	0.787459	1.11079
Y110A7A.13	I	5103810	5104914	-	0.713263	1.00613
Y110A7A.11	I	5106296	5107561	+	0.676128	0.95375
Y110A7A.11	I	5106296	5107561	+	0.600179	0.846616
Y110A7A.16	I	5114202	5118850	-	0.680576	0.960025
Y110A7A.17b	I	5125897	5127190	-	0.730722	1.03076
Y110A7A.8	I	5127853	5129537	+	0.839003	1.1835
Y110A7A.7	I	5129782	5131050	+	0.742608	1.04753
Y110A7A.6b	I	5131525	5133909	+	0.484313	0.683175
Y110A7A.5	I	5134770	5137841	+	0.654859	0.923748
Y110A7A.4	I	5138273	5139311	+	0.769088	1.08488
Y110A7A.3	I	5141682	5149119	+	0.58529	0.825613
Y110A7A.3	I	5141682	5149119	+	0.786831	1.10991
Y110A7A.2	I	5154532	5158470	+	0.615569	0.868326
Y110A7A.18	I	5158818	5162207	-	0.951632	1.34238
Y110A7A.19	I	5162701	5164872	-	0.773785	1.09151
F56A3.4	I	5171497	5175524	-	0.737619	1.04049
F56A3.2	I	5182739	5186143	+	0.577248	0.81427
F56A3.1	I	5190151	5195125	+	0.623104	0.878954
C32E12.2	I	5198087	5199687	+	0.616664	0.86987
C32E12.3	I	5200355	5203409	-	0.83664	1.18017
C32E12.4	I	5230631	5241878	-	0.535383	0.755215
C32E12.1	I	5233064	5235225	+	0.774601	1.09266
B0261.4	I	5244265	5245295	+	0.408278	0.575919
B0261.5	I	5249790	5250440	-	0.533903	0.753128
B0261.6	I	5255557	5256900	-	0.993816	1.40188
B0261.1	I	5263711	5268119	+	0.579606	0.817596
B0261.7	I	5269650	5270937	-	0.77559	1.09405
C01G8.1	I	5273015	5274211	-	1.36802	1.92973
C01G8.2	I	5274773	5278701	-	0.468631	0.661054
C01G8.3	I	5279055	5281519	-	0.5814	0.820126
C01G8.4	I	5282266	5283929	-	0.534631	0.754154
C01G8.6	I	5298975	5300309	-	0.808772	1.14086
F48C1.4	I	5313347	5313726	-	0.464006	0.654529
F48C1.3	I	5314336	5314609	+	0.499324	0.704349
F48C1.5	I	5317640	5318113	-	0.768587	1.08417
F48C1.6	I	5318336	5319274	-	0.424394	0.598652
F48C1.2	I	5319734	5321070	+	0.51138	0.721356
F48C1.7	I	5330646	5332160	-	0.883503	1.24627
F48C1.8	I	5333919	5337958	-	0.687807	0.970224
F55A12.6	I	5338925	5341980	+	0.608949	0.858988
F55A12.7	I	5342484	5344707	-	0.57948	0.817418
F55A12.5	I	5345931	5349464	+	0.578632	0.816221
F55A12.8	I	5349784	5353770	-	0.743737	1.04912
F55A12.3	I	5358528	5364150	+	0.549669	0.775367
F55A12.1	I	5368481	5372474	+	0.989167	1.39533
C24A11.2	I	5380163	5383032	+	0.606438	0.855446
C24A11.5	I	5384642	5385740	-	0.666918	0.940758
C24A11.6	I	5396272	5396506	-	0.535829	0.755844
C24A11.1	I	5401862	5402850	+	0.738306	1.04146
C24A11.9	I	5413130	5415538	-	0.488923	0.689679
C30H7.2	I	5417108	5420102	-	0.496129	0.699843
F27C1.6	I	5421511	5428443	-	0.574041	0.809745
F27C1.4	I	5422789	5423208	+	0.730017	1.02977
F27C1.3	I	5426367	5427200	+	0.674398	0.95131
F27C1.8	I	5432200	5433054	-	2.11227	2.97958
F27C1.10	I	5433575	5436785	-	0.589432	0.831456
F27C1.1	I	5434857	5435755	+	1.72318	2.43073
F27C1.11	I	5436801	5442539	-	0.494333	0.697309
F27C1.12	I	5443815	5444122	-	0.825121	1.16392
F27C1.13	I	5445653	5446560	-	0.669417	0.944283
T05E8.1	I	5455733	5459526	-	0.613491	0.865394
T05E8.2	I	5465953	5469630	-	0.708775	0.999802
T05E8.3	I	5472640	5479441	-	0.571423	0.806053
C09D4.5	I	5484833	5485715	-	0.757452	1.06847
C09D4.6	I	5486461	5487153	-	0.677027	0.955018
C09D4.3	I	5488399	5490412	+	0.57352	0.809011
C09D4.2	I	5491503	5493187	+	0.740976	1.04523
F59A3.3	I	5505552	5507026	-	0.575269	0.811479
F59A3.4	I	5507442	5509172	-	0.556081	0.784411
F59A3.6	I	5510457	5511672	-	0.664808	0.937782
F59A3.7	I	5517296	5518566	-	0.477559	0.673648
F59A3.1	I	5520394	5529522	+	0.613788	0.865812
F59A3.8	I	5522438	5525276	-	0.69512	0.98054
F59A3.9	I	5530764	5533713	-	0.653047	0.921192
F59A3.10	I	5542633	5543337	-	0.504642	0.711851
M01A10.3	I	5549306	5550293	-	0.538341	0.759388
M01A10.4	I	5555294	5557612	-	0.673491	0.95003
M01A10.1	I	5562754	5566202	+	0.800871	1.12971
M01E11.5	I	5571959	5572920	-	1.3635	1.92336
M01E11.3	I	5573246	5576640	+	0.77063	1.08706
M01E11.6	I	5577196	5579184	-	1.10662	1.561
M01E11.2	I	5579669	5581797	+	0.566398	0.798965
M01E11.1	I	5582105	5583266	+	0.603956	0.851944
F46F11.3	I	5601807	5603630	-	0.585157	0.825426
F46F11.4	I	5607929	5608839	-	0.587153	0.828242
F46F11.5	I	5609591	5610257	-	0.763969	1.07766
F46F11.6	I	5616865	5618416	-	0.494169	0.697079
F46F11.2	I	5619605	5620498	+	1.77427	2.50279
F46F11.7	I	5622141	5622924	+	0.591201	0.833952
F46F11.8	I	5624694	5626077	-	0.599111	0.84511
M01A12.1	I	5645397	5646317	+	0.675625	0.953041
F55F8.3	I	5649966	5653579	-	0.751285	1.05977
F55F8.4	I	5653919	5655823	-	0.644315	0.908875
F55F8.5	I	5656069	5657912	-	0.53284	0.751627
F55F8.6	I	5658179	5658712	-	0.574404	0.810258
F55F8.7	I	5659135	5661215	-	0.658533	0.928931
F55F8.1	I	5662289	5666966	+	0.69885	0.985803
F55F8.8	I	5667151	5668840	-	0.710797	1.00265
F55F8.9	I	5670498	5673347	-	0.646113	0.911411
T19B4.5	I	5674412	5676241	+	0.724698	1.02226
T19B4.4	I	5676839	5677571	+	0.534115	0.753426
T19B4.3	I	5678648	5679773	+	0.567813	0.80096
T19B4.7	I	5680369	5691443	-	0.673639	0.95024
T19B4.2	I	5692269	5696691	+	0.682143	0.962235
T19B4.1	I	5702161	5705575	+	0.553177	0.780315
C04F1.3	I	5716679	5725359	+	0.523387	0.738294
C04F1.1	I	5726387	5729270	-	0.845394	1.19252
F56H1.3	I	5729796	5735845	-	0.642797	0.906734
F56H1.2	I	5736238	5741577	+	0.664421	0.937236
F56H1.4	I	5742054	5743557	-	0.576886	0.813759
F56H1.1	I	5746728	5754122	+	0.635784	0.89684
F56H1.5	I	5754602	5762370	-	0.550559	0.776623
T22E7.2	I	5767047	5768193	+	0.79768	1.12521
B0414.3	I	5774624	5775460	+	1.10449	1.558
B0414.2	I	5783844	5788392	+	0.570907	0.805325
B0414.5	I	5789173	5791726	-	1.03085	1.45412
B0414.6	I	5792584	5795044	-	0.789294	1.11338
B0414.1	I	5801875	5803269	+	0.681642	0.961528
C32F10.2	I	5807733	5815332	+	0.680331	0.959679
C32F10.4	I	5808501	5809998	-	1.33035	1.87659
C32F10.5	I	5815762	5818128	-	0.795145	1.12164
C32F10.6	I	5818875	5820122	-	0.658236	0.928512
F33D11.5	I	5834647	5837395	-	0.490289	0.691605
F33D11.4	I	5840292	5841889	+	0.647602	0.913511
F33D11.3	I	5842717	5843968	+	1.28489	1.81247
F33D11.6	I	5845806	5846469	-	0.637762	0.899631
F33D11.2	I	5847264	5849394	+	0.738126	1.04121
F33D11.7	I	5850083	5851831	-	0.712008	1.00436
F33D11.1	I	5852048	5852877	+	0.853094	1.20338
F33D11.8	I	5854348	5855024	-	0.580729	0.81918
F33D11.10	I	5866766	5868132	-	0.619697	0.874148
F33D11.11	I	5868878	5869950	-	0.426818	0.602072
C34G6.5	I	5872188	5874135	+	0.903333	1.27425
C34G6.4	I	5888867	5895639	+	0.645985	0.91123
C34G6.3	I	5896891	5897342	+	0.839379	1.18403
C34G6.2	I	5898324	5902037	+	0.647352	0.913159
C34G6.1	I	5906714	5917784	+	0.640031	0.902831
B0207.5	I	5921243	5935350	+	0.665482	0.938733
B0207.6	I	5935539	5936946	-	0.481839	0.679685
B0207.4	I	5937486	5938691	+	0.669138	0.94389
B0207.7	I	5945759	5947344	-	0.646642	0.912157
B0207.8	I	5951138	5951744	-	0.604258	0.85237
B0207.2	I	5955093	5956829	+	0.560497	0.790641
B0207.9	I	5957485	5958347	-	0.767093	1.08207
B0207.10	I	5959028	5959694	-	0.754662	1.06453
B0207.11	I	5963035	5964128	-	0.743949	1.04942
B0207.1	I	5965064	5967197	+	0.519173	0.732348
Y76G2A.2	I	5978985	5979435	+	0.634169	0.894562
Y76G2A.1	I	5979502	5980138	+	0.668996	0.94369
C06A5.4	I	5980793	5981590	-	0.578722	0.816348
C06A5.6	I	5983348	5985861	-	0.933076	1.3162
C06A5.2	I	6006369	6007297	+	0.703979	0.993037
C06A5.9	I	6009877	6011472	-	0.674547	0.95152
C06A5.1	I	6012060	6021985	+	0.583136	0.822575
B0025.2	I	6022685	6026758	+	0.56947	0.803298
C27A12.4	I	6036599	6037483	+	0.565749	0.798049
C27A12.3	I	6038433	6040977	+	0.621954	0.877332
C27A12.2	I	6041676	6045863	+	0.681681	0.961584
C27A12.5	I	6046952	6050389	-	0.643194	0.907293
C27A12.6	I	6054097	6055822	-	0.793081	1.11873
C27A12.8	I	6058855	6060954	-	0.4468	0.630259
C27A12.9	I	6061878	6068034	-	0.536428	0.756688
ZK484.3	I	6068818	6070124	-	0.534031	0.753308
ZK484.5	I	6087432	6087731	-	1.7045	2.40437
ZK484.6	I	6090308	6090859	-	0.812251	1.14577
ZK484.1	I	6093637	6093993	+	0.663975	0.936608
ZK484.7	I	6095133	6096518	-	0.753826	1.06335
ZK484.8	I	6097581	6097793	-	1.75136	2.47048
T27A3.4	I	6099010	6099674	+	1.8331	2.58578
T27A3.5	I	6100382	6101683	-	0.896495	1.2646
T27A3.3	I	6102069	6102398	+	1.69376	2.38923
T27A3.6	I	6105987	6107717	-	0.588253	0.829793
T27A3.7	I	6108298	6109649	-	0.609539	0.85982
T27A3.2	I	6110141	6114324	+	0.678488	0.95708
F56F4.5	I	6133287	6137684	+	0.678738	0.957432
F56F4.4	I	6137996	6138957	+	0.664685	0.937609
F56F4.6	I	6139407	6140446	-	0.536354	0.756585
F56F4.3	I	6141398	6144321	+	0.639377	0.901909
F56F4.7	I	6144331	6145136	-	0.955532	1.34788
F56F4.2	I	6146044	6147232	+	0.682648	0.962947
F56F4.1	I	6148080	6150432	+	1.01359	1.42977
T09B4.6	I	6157422	6159124	-	0.725896	1.02395
T09B4.7	I	6160082	6161667	-	0.591039	0.833723
T09B4.8	I	6164839	6166533	-	0.870163	1.22746
T09B4.4	I	6168019	6168604	+	0.642521	0.906345
T09B4.3	I	6176382	6177792	+	0.520284	0.733916
T09B4.9	I	6178244	6180842	-	0.719703	1.01522
T09B4.10	I	6181638	6183848	-	0.806677	1.1379
T09B4.2	I	6184089	6185237	+	0.62198	0.877368
T09B4.1	I	6185465	6187817	+	0.915024	1.29074
T05E7.3	I	6188174	6192454	+	0.536325	0.756544
T05E7.4	I	6192677	6194210	-	0.685639	0.967166
T05E7.2	I	6199143	6200195	+	0.981592	1.38464
T05E7.5	I	6201027	6202348	-	1.03524	1.46031
T05E7.1	I	6203899	6206886	+	0.802273	1.13169
T08B2.8	I	6211364	6211886	-	0.537061	0.757581
T08B2.10	I	6220151	6220752	-	0.675668	0.953102
T08B2.11	I	6221287	6222875	-	0.54275	0.765607
T08B2.4	I	6225560	6225966	+	0.556438	0.784915
T08B2.3	I	6228101	6229733	+	0.58033	0.818618
T08B2.12	I	6231551	6232054	-	1.31758	1.85859
T08B2.2	I	6232779	6234282	+	0.56877	0.80231
C48E7.7	I	6234787	6235290	+	2.08518	2.94137
C48E7.6	I	6239542	6249446	+	0.516813	0.729019
C48E7.5	I	6250573	6252802	+	0.502596	0.708965
C48E7.3	I	6253703	6254842	+	0.571892	0.806714
C48E7.2	I	6255044	6257522	+	0.581902	0.820834
C48E7.1	I	6260265	6264271	+	0.507313	0.715619
C48E7.8	I	6265744	6269035	-	0.627462	0.885102
C48E7.9	I	6269563	6271050	-	0.562268	0.793138
C10G11.8	I	6272015	6273653	-	1.20644	1.70182
C10G11.9	I	6274577	6275241	-	1.71034	2.41262
C10G11.7	I	6285010	6287602	+	0.756355	1.06692
C10G11.6	I	6290008	6293857	+	0.556265	0.78467
C10G11.4	I	6297769	6299731	+	0.615688	0.868493
C10G11.3	I	6300495	6302255	+	0.688348	0.970988
C10G11.2	I	6302476	6304265	+	0.649924	0.916787
C10G11.10	I	6305034	6306357	-	0.638474	0.900635
C10G11.1	I	6308257	6308431	+	0.843743	1.19019
F26B1.4	I	6311280	6312340	+	1.17757	1.66109
F26B1.6	I	6312752	6314594	+	0.660363	0.931512
F26B1.3	I	6315249	6317071	+	0.881836	1.24392
F26B1.7	I	6320427	6323985	-	0.560984	0.791327
F26B1.1	I	6326877	6330128	+	1.34106	1.89171
K04F10.5	I	6350257	6352597	-	0.684089	0.964981
K04F10.3	I	6358677	6360160	+	0.767198	1.08221
K04F10.2	I	6360846	6364062	+	0.5663	0.798826
K04F10.1	I	6365459	6366179	+	0.652069	0.919813
K04F10.7	I	6366480	6367591	+	0.560962	0.791296
ZC308.4	I	6368308	6369498	+	1.05313	1.48555
ZC308.1a	I	6370031	6385086	+	0.774033	1.09186
ZC308.1d	I	6377386	6385086	+	0.620467	0.875235
ZC328.2	I	6386378	6390941	-	0.628581	0.88668
ZC328.1	I	6404595	6405610	+	0.895886	1.26374
ZC328.5	I	6405884	6406938	-	0.727577	1.02632
ZC328.4	I	6407536	6409053	+	0.726588	1.02493
ZC328.3	I	6409395	6416628	-	0.488251	0.68873
R10A10.1	I	6418567	6418811	+	0.627247	0.884798
R10A10.2	I	6420851	6421851	-	0.596693	0.841699
F37E3.1	I	6422108	6425555	+	0.633583	0.893736
F37E3.2	I	6425795	6428350	-	0.628979	0.887241
F37E3.3	I	6429610	6431527	-	0.726855	1.02531
T23H2.2	I	6436153	6440899	+	1.00603	1.41911
T23H2.1	I	6447334	6453599	+	0.715752	1.00964
T23H2.4	I	6453984	6456928	-	0.645631	0.910731
T23H2.5	I	6457367	6458474	-	0.421776	0.594959
K06A5.4	I	6460993	6464098	+	0.744448	1.05012
K06A5.6	I	6464300	6465709	-	0.625828	0.882797
K06A5.3	I	6466852	6467486	+	0.862897	1.21721
K06A5.2	I	6468184	6469358	+	1.17892	1.66299
K06A5.7	I	6469814	6471904	-	0.869066	1.22591
K06A5.1	I	6474211	6476673	+	0.731484	1.03184
K06A5.8d	I	6477371	6487087	-	0.536138	0.75628
C55B7.6	I	6482453	6485859	+	0.528376	0.745331
C55B7.8	I	6490871	6492728	-	0.581203	0.819849
C55B7.9	I	6492887	6493833	-	0.661699	0.933396
C55B7.5	I	6494331	6495896	+	0.615839	0.868707
C55B7.3	I	6500032	6501362	+	0.95769	1.35092
C55B7.10	I	6502695	6503119	-	0.781793	1.1028
C55B7.2	I	6507909	6511574	+	0.467488	0.659441
C55B7.11	I	6512581	6513649	-	0.720907	1.01692
C55B7.1	I	6514022	6517308	+	1.10711	1.5617
C55B7.12	I	6517576	6520880	-	0.606083	0.854945
T10E9.5	I	6521616	6523308	-	0.648027	0.914111
T10E9.4	I	6524784	6528639	+	1.10359	1.55673
T10E9.6	I	6529219	6530055	-	0.825173	1.16399
T10E9.3	I	6534118	6539030	+	0.611218	0.862188
T10E9.8	I	6539186	6541623	-	0.466006	0.657351
T10E9.2	I	6542169	6544878	+	0.757169	1.06807
T10E9.1	I	6545111	6546496	+	0.684086	0.964975
T10E9.9	I	6546729	6548384	-	0.600038	0.846418
F57B10.8	I	6548802	6550351	-	0.594107	0.83805
F57B10.9	I	6550687	6552613	-	0.569503	0.803344
F57B10.10	I	6553615	6554290	-	0.564394	0.796137
F57B10.7	I	6554902	6558332	+	0.500437	0.70592
F57B10.6	I	6558701	6562300	+	0.62307	0.878907
F57B10.5	I	6562708	6563536	+	0.509449	0.718632
F57B10.11	I	6563712	6564450	-	0.642253	0.905967
F57B10.12	I	6564869	6565851	-	1.51173	2.13246
F57B10.4	I	6566174	6568767	+	0.815108	1.1498
F57B10.1	I	6580239	6584461	+	0.567	0.799814
F48A9.3	I	6585679	6587883	+	0.605921	0.854716
F48A9.2	I	6592333	6593832	+	0.538246	0.759253
F48A9.1	I	6594442	6596026	+	0.526133	0.742167
D2092.6	I	6597571	6598854	+	0.544575	0.768182
D2092.5	I	6599986	6607870	-	0.520723	0.734536
D2092.4	I	6612441	6615884	-	0.789125	1.11315
D2092.7	I	6616597	6618543	+	0.675186	0.952422
D2092.8	I	6620743	6621167	+	1.14214	1.61111
D2092.3	I	6621688	6624895	-	0.520244	0.733859
D2092.2	I	6625398	6626781	-	0.673249	0.949689
D2092.1b	I	6629907	6637430	-	0.524787	0.740268
D2092.1b	I	6629907	6637430	-	0.575159	0.811323
ZC581.6	I	6640693	6643416	-	0.71432	1.00762
ZC581.3	I	6651092	6655304	+	0.767099	1.08207
ZC581.2	I	6655716	6657507	+	0.653767	0.922208
ZC581.7	I	6660488	6662288	-	0.790783	1.11548
ZC581.1	I	6663207	6665088	+	0.617186	0.870606
ZC581.9	I	6665226	6670404	-	0.562577	0.793574
C17F3.3	I	6682369	6683373	+	0.951761	1.34256
T23B3.4	I	6687497	6690279	-	0.60595	0.854757
T23B3.5	I	6705633	6706359	-	1.42398	2.00867
T23B3.6	I	6706813	6708630	-	1.02266	1.44257
T23B3.3	I	6710871	6712326	+	0.623714	0.879815
T23B3.2	I	6715997	6716795	+	0.707047	0.997365
W02D3.4	I	6719622	6721047	-	0.544539	0.76813
W02D3.3	I	6725168	6728042	+	0.498436	0.703098
W02D3.5	I	6728406	6729367	-	0.997492	1.40707
W02D3.6	I	6730058	6730960	-	0.501436	0.707329
W02D3.7	I	6731331	6732270	-	0.754587	1.06443
W02D3.8	I	6734183	6736153	-	0.585998	0.826613
W02D3.2	I	6737534	6741012	+	0.595674	0.840261
W02D3.1	I	6741289	6741765	+	0.669006	0.943703
W02D3.9	I	6742525	6745325	-	0.581213	0.819862
F08B6.2	I	6757769	6758008	+	0.517788	0.730395
F08B6.1	I	6760319	6761353	+	0.511343	0.721304
C37A2.3	I	6784909	6787071	+	0.699807	0.987152
C37A2.6	I	6787910	6788987	-	0.630517	0.889411
C37A2.7	I	6789163	6789737	-	0.563898	0.795438
C37A2.2	I	6791261	6797329	+	0.904164	1.27542
E02D9.1c	I	6800425	6803642	+	0.796564	1.12364
K02F2.5	I	6805066	6810308	-	0.585633	0.826097
K02F2.4	I	6812701	6814049	+	0.638819	0.901121
K02F2.3	I	6814529	6834401	+	0.630555	0.889464
K02F2.6	I	6820762	6822991	-	0.460934	0.650197
K02F2.2	I	6836484	6837933	+	0.940716	1.32698
T21G5.3	I	6854811	6857392	+	1.07881	1.52177
T21G5.2	I	6870621	6870950	+	0.609119	0.859227
T21G5.4	I	6872767	6873683	-	1.02745	1.44933
T21G5.1	I	6874377	6876927	+	0.649589	0.916314
C48B6.4	I	6889253	6891444	+	0.715527	1.00933
C48B6.5	I	6897754	6900618	-	0.514044	0.725113
C48B6.3	I	6915058	6915959	+	0.642638	0.906509
C48B6.2	I	6916783	6917485	+	0.626831	0.884212
C48B6.8	I	6917587	6922954	-	0.54412	0.767539
C48B6.9	I	6924419	6925458	-	0.745137	1.05109
T10B11.3	I	6926308	6929523	+	0.556467	0.784956
T10B11.2	I	6931159	6936826	+	0.790137	1.11457
T10B11.4	I	6937062	6939781	-	0.908544	1.2816
T10B11.5	I	6940248	6941949	-	0.642087	0.905731
T10B11.6	I	6943379	6945357	-	0.481041	0.67856
T10B11.7	I	6946348	6950457	-	0.546525	0.770931
T10B11.1	I	6951133	6951894	+	0.555274	0.783273
T10B11.9	I	6954672	6956693	-	0.497431	0.70168
C30F12.1	I	6957553	6961138	-	0.564362	0.796093
C30F12.2	I	6967921	6970139	-	0.562283	0.79316
C30F12.3	I	6970446	6971797	-	0.994119	1.40231
C30F12.4	I	6972370	6973668	-	1.13577	1.60213
C30F12.7	I	6974761	6976957	+	0.815987	1.15104
C30F12.6	I	6989097	6991840	+	0.58987	0.832074
C30F12.5	I	6992227	6999522	-	0.580501	0.818859
H06O01.4	I	7002935	7004044	-	0.627792	0.885567
H06O01.3	I	7005719	7009065	+	0.486815	0.686705
H06O01.2	I	7009505	7015207	-	0.532129	0.750624
H06O01.1	I	7016136	7020786	-	0.69507	0.98047
F15C11.1	I	7038907	7048233	+	0.807206	1.13865
W01A8.3	I	7066241	7067898	+	0.623571	0.879614
W01A8.4	I	7068235	7069174	-	0.555511	0.783607
W01A8.5	I	7069441	7070585	+	0.628634	0.886755
W01A8.6	I	7070755	7073396	-	0.803049	1.13279
F22D6.1	I	7075942	7079437	-	0.634078	0.894434
F22D6.2	I	7080415	7081499	-	0.712167	1.00459
F22D6.4	I	7090741	7091256	+	0.504391	0.711498
F22D6.5	I	7091460	7094510	-	0.590179	0.83251
F22D6.6	I	7095487	7098079	+	0.444509	0.627028
F22D6.9	I	7100017	7101723	+	0.74428	1.04989
F22D6.10	I	7105318	7106724	+	1.36856	1.9305
F22D6.11	I	7110239	7112286	+	0.490239	0.691534
F22D6.12	I	7113016	7114849	+	0.515372	0.726987
K10D3.1	I	7117807	7121544	+	0.628832	0.887034
K10D3.2	I	7123059	7128136	-	0.616819	0.870089
K10D3.3	I	7132497	7134173	+	1.29865	1.83188
K10D3.4	I	7135088	7139670	-	0.578867	0.816553
H37N21.1	I	7140277	7147229	-	0.736454	1.03885
K07G5.1	I	7152909	7156718	-	0.552582	0.779476
K07G5.2	I	7159723	7160750	+	0.654019	0.922563
K07G5.3	I	7161014	7166453	+	0.529575	0.747021
K07G5.4	I	7167011	7168682	-	0.671951	0.947858
K07G5.5	I	7170024	7172101	+	0.762226	1.0752
M05B5.2	I	7172951	7174114	-	0.647587	0.91349
M05B5.1	I	7177951	7179428	-	0.835821	1.17902
M05B5.6	I	7183060	7185463	+	0.519052	0.732178
M05B5.3	I	7186625	7188157	+	0.521952	0.736268
M05B5.4	I	7188537	7190488	+	0.42491	0.59938
C01H6.1	I	7202240	7203506	-	1.03045	1.45356
C01H6.2	I	7204589	7207585	-	0.459486	0.648154
C01H6.3	I	7208287	7209684	-	0.602218	0.849493
C01H6.4	I	7210591	7212606	+	0.582667	0.821914
C01H6.6	I	7222464	7224133	+	0.659719	0.930603
C01H6.7	I	7224832	7227540	+	0.61235	0.863785
C01H6.8	I	7227959	7229275	+	0.54297	0.765917
C01H6.9	I	7229575	7233118	-	0.583928	0.823692
R06C7.2	I	7233658	7234499	-	0.729608	1.02919
R06C7.1	I	7235406	7238597	+	1.13497	1.601
R06C7.3	I	7239082	7243751	-	0.587279	0.82842
R06C7.4	I	7244991	7246015	+	1.93019	2.72273
R06C7.7	I	7248974	7250814	-	0.602493	0.84988
R06C7.8	I	7251945	7255129	+	0.795006	1.12144
R06C7.9	I	7255525	7258619	+	0.891507	1.25757
R06C7.10	I	7259462	7266933	-	0.99768	1.40733
F21C3.1	I	7269356	7272171	-	0.466285	0.657745
F21C3.2	I	7274289	7279607	-	0.962746	1.35806
F21C3.3	I	7279799	7280309	-	0.537423	0.758092
F21C3.5	I	7283128	7283738	-	0.603845	0.851788
F21C3.6	I	7283958	7285760	-	0.599207	0.845245
F13G3.1	I	7291270	7292569	+	0.644741	0.909476
F13G3.2	I	7294036	7295685	+	0.644409	0.909007
F13G3.3	I	7296943	7299960	-	0.742255	1.04703
F13G3.4	I	7300350	7300892	-	0.583516	0.823112
F13G3.5	I	7301387	7302966	-	0.492024	0.694052
F13G3.6	I	7303478	7304684	-	0.495375	0.69878
F13G3.8	I	7308703	7311731	-	0.686899	0.968945
F13G3.9	I	7312908	7313521	-	0.684545	0.965624
F13G3.10	I	7313672	7314271	-	0.584552	0.824572
F52A8.1	I	7317645	7318046	+	0.523882	0.738991
F52A8.2	I	7318477	7320906	-	0.527456	0.744033
F52A8.4	I	7342899	7345681	+	0.45142	0.636775
F52A8.5	I	7346070	7346718	-	0.679692	0.958778
F07A5.2	I	7352504	7353641	+	1.19915	1.69153
F07A5.3	I	7354491	7357124	+	0.552357	0.779159
F07A5.5	I	7360654	7363463	-	0.793103	1.11876
F07A5.6	I	7367391	7371455	-	0.500214	0.705606
F07A5.7	I	7377291	7383079	-	1.13811	1.60543
C15A11.1	I	7385903	7386814	-	1.11906	1.57856
C15A11.2	I	7388106	7388712	+	0.808818	1.14092
C15A11.3	I	7389102	7395879	-	0.608259	0.858014
C15A11.4	I	7398904	7400793	-	0.635144	0.895938
C15A11.5	I	7401693	7402704	+	1.46425	2.06548
C15A11.6	I	7403337	7404348	-	1.48129	2.08952
C15A11.7	I	7405036	7408123	+	0.770858	1.08738
ZK524.1	I	7454709	7456809	+	0.612125	0.863467
ZK524.4	I	7461360	7466416	-	0.640438	0.903406
T28F4.1	I	7473049	7474188	-	0.524783	0.740262
T28F4.2	I	7480130	7483387	+	0.617298	0.870765
T28F4.3	I	7484171	7486035	-	0.68493	0.966167
T28F4.4	I	7486796	7490162	-	0.684073	0.964958
T28F4.5	I	7492359	7492726	+	1.34391	1.89573
T28F4.6	I	7492783	7494204	-	0.540846	0.762921
C26C6.8	I	7504385	7505575	-	0.57441	0.810267
C26C6.6	I	7505967	7506641	+	0.762973	1.07625
C26C6.7	I	7508638	7512487	+	0.617326	0.870803
C26C6.2	I	7522205	7525850	+	0.523265	0.738121
C26C6.3	I	7527302	7531383	+	0.790908	1.11566
C26C6.4	I	7532310	7535992	+	0.651718	0.919318
T25G3.2	I	7554719	7559450	+	1.2182	1.7184
T25G3.3	I	7559838	7562158	+	0.570926	0.805352
T25G3.4	I	7564580	7567378	+	0.646274	0.911638
D2030.1	I	7568087	7570313	-	0.452603	0.638445
D2030.3	I	7578613	7580825	-	0.684328	0.965317
D2030.4	I	7581059	7581617	-	0.502358	0.708629
D2030.5	I	7582115	7583020	+	0.566648	0.799317
D2030.6	I	7585508	7588355	-	0.826229	1.16548
D2030.7	I	7588716	7590447	+	0.833102	1.17518
D2030.8	I	7591293	7594696	+	0.594538	0.838659
F29D11.1	I	7614265	7633783	+	0.767604	1.08279
F29D11.2	I	7634832	7639757	-	0.729322	1.02879
F26A3.1	I	7640419	7641695	-	0.862774	1.21704
F26A3.2	I	7642584	7643235	-	0.673072	0.94944
F26A3.3	I	7650661	7656266	-	0.777705	1.09704
F26A3.4	I	7657226	7658273	-	1.45107	2.04688
F26A3.5	I	7668541	7669791	+	0.830393	1.17136
F26A3.6	I	7670320	7672707	-	0.632058	0.891586
F26A3.7	I	7674778	7676114	-	0.569358	0.80314
T24B1.1	I	7676676	7678787	+	0.476848	0.672645
T23G11.6	I	7685321	7689340	-	0.84532	1.19241
T23G11.4	I	7694336	7695162	+	0.604792	0.853124
T23G11.3	I	7695690	7697404	+	0.975866	1.37656
T23G11.2	I	7699680	7700868	+	1.09119	1.53924
T23G11.1	I	7701411	7701963	-	0.720568	1.01644
F27D4.1	I	7702428	7704448	+	0.697102	0.983336
F27D4.2	I	7705206	7706587	-	0.505356	0.712858
F27D4.4	I	7725023	7726870	+	0.769278	1.08515
F27D4.5	I	7727261	7728805	+	0.861519	1.21526
F27D4.6	I	7731184	7737030	+	0.60593	0.854728
F58H10.1	I	7755776	7756346	+	0.770143	1.08637
H15N14.2	I	7766831	7772201	-	0.555208	0.78318
VH15N14R.1	I	7781248	7782541	-	0.687362	0.969598
D2005.1	I	7784491	7785617	-	0.6703	0.94553
D2005.6	I	7786670	7793532	-	0.712997	1.00576
D2005.2	I	7800757	7801801	-	1.0298	1.45264
D2005.3	I	7813824	7814992	-	0.511698	0.721804
D2005.4	I	7815261	7820230	+	0.632402	0.892069
D2005.5	I	7820836	7826233	+	0.519642	0.73301
F30F8.2	I	7826484	7831519	-	0.609495	0.859758
F30F8.1	I	7832943	7835334	-	0.778265	1.09783
F30F8.3	I	7835820	7836705	+	0.81009	1.14272
F30F8.7	I	7847109	7847243	-	0.576458	0.813156
F30F8.5	I	7847383	7848846	-	0.648244	0.914417
F30F8.8	I	7849818	7853491	+	0.604588	0.852835
R11A5.2	I	7858115	7859396	-	0.536416	0.756671
R11A5.3	I	7862906	7863516	-	0.93756	1.32253
R11A5.6	I	7867570	7867911	-	0.709355	1.00062
R11A5.7	I	7872258	7875509	-	1.22777	1.7319
F55D12.1	I	7884345	7885568	+	0.446073	0.629233
F55D12.2	I	7889550	7894709	+	0.802454	1.13195
F55D12.4	I	7899036	7903776	-	0.559232	0.788855
F55D12.6	I	7901993	7903181	+	0.84381	1.19028
F55D12.5	I	7907156	7913930	-	0.640335	0.90326
F20G4.2	I	7916149	7918332	-	0.591025	0.833703
F20G4.1	I	7918640	7926330	-	0.584006	0.823802
F20G4.3	I	7927064	7934536	-	0.679214	0.958103
T22C1.1	I	7936259	7937644	+	0.525228	0.740889
T22C1.3	I	7938565	7940065	+	0.687695	0.970067
T22C1.5	I	7941058	7941690	+	0.729714	1.02934
T22C1.6	I	7942934	7945292	+	0.457974	0.646021
T22C1.7	I	7946937	7951537	-	0.541298	0.763558
T22C1.8	I	7956050	7958312	-	0.823584	1.16175
T22C1.9	I	7958702	7959899	+	0.798769	1.12675
T22C1.11	I	7967029	7968674	-	0.500206	0.705593
H05L14.1	I	7972532	7976992	-	0.605528	0.854162
H05L14.2	I	7981587	7992708	+	0.665331	0.93852
C54G4.5	I	7995769	7996577	+	0.617245	0.87069
C54G4.4	I	7996799	8003172	-	0.559614	0.789394
C54G4.3	I	8005184	8006190	-	1.17763	1.66117
C54G4.2	I	8006643	8009022	+	0.891473	1.25752
C54G4.1	I	8014461	8019064	+	0.602267	0.849561
C54G4.6	I	8019688	8020786	-	0.549702	0.775413
C54G4.7	I	8020847	8022470	+	0.60405	0.852077
C54G4.8	I	8023245	8024396	-	0.546229	0.770514
C54G4.9	I	8024972	8026512	-	0.678061	0.956478
K04G2.1	I	8026783	8027755	-	0.414338	0.584468
K04G2.2	I	8030974	8032145	+	0.540186	0.76199
K04G2.3	I	8032951	8035689	-	0.495081	0.698364
K04G2.4	I	8035962	8037105	+	0.593451	0.837125
K04G2.5	I	8037177	8038832	-	0.506906	0.715045
K04G2.6	I	8040793	8043113	+	0.518637	0.731593
K04G2.7	I	8047474	8049324	-	0.78072	1.10129
K04G2.9	I	8055575	8057020	-	0.546474	0.770859
K04G2.10	I	8057755	8060471	+	0.749199	1.05682
F18C12.1	I	8062052	8081664	-	0.507068	0.715273
F18C12.3	I	8095733	8098359	+	0.664909	0.937925
C09H6.3	I	8125800	8129850	+	0.553103	0.780211
T28B8.1	I	8134137	8134728	+	0.955098	1.34727
T28B8.5	I	8139498	8142530	-	0.475452	0.670675
T28B8.2	I	8147498	8149578	+	0.983761	1.3877
T28B8.3	I	8151978	8159725	+	0.544112	0.767528
T02E1.7	I	8208817	8210632	-	0.78446	1.10656
T02E1.6	I	8211103	8212360	+	0.8387	1.18308
T02E1.4	I	8217962	8218279	-	0.696599	0.982627
T02E1.2	I	8220306	8222993	-	0.476547	0.67222
T02E1.1	I	8224600	8226251	-	0.717866	1.01263
T02E1.8	I	8235739	8237296	+	0.630732	0.889714
ZK265.3	I	8242132	8243498	+	1.11144	1.56781
ZK265.2	I	8243746	8244940	-	0.971555	1.37048
ZK265.4	I	8245847	8250888	-	0.799268	1.12745
ZK265.6	I	8255345	8256198	+	0.783885	1.10575
ZK265.5	I	8256352	8258931	-	0.598835	0.844721
ZK265.7	I	8262031	8268689	+	0.461411	0.65087
ZK265.8	I	8270473	8273589	+	0.676834	0.954747
T01G9.3	I	8282057	8284289	+	0.667098	0.941013
T01G9.4	I	8291397	8293631	-	0.684554	0.965637
F52B5.1	I	8297285	8307507	-	0.578738	0.816371
F52B5.2	I	8316241	8318241	-	1.05644	1.49022
F52B5.3	I	8318565	8323974	-	0.737814	1.04077
F52B5.6	I	8329105	8329636	-	0.732855	1.03377
C34B7.1	I	8330605	8332693	+	0.585733	0.826239
C34B7.2	I	8336973	8341672	+	0.581284	0.819963
C34B7.3	I	8341940	8346013	-	0.642443	0.906234
F16D3.1	I	8353402	8357820	+	0.553743	0.781114
F16D3.2	I	8358716	8363833	-	0.579937	0.818063
F16D3.4	I	8364216	8369909	-	0.497974	0.702445
F16D3.6	I	8375482	8377527	+	0.702045	0.990309
F16D3.7	I	8384972	8386665	+	0.603514	0.851321
F02E9.3	I	8404539	8405947	-	0.843004	1.18915
F02E9.1	I	8406918	8407581	+	0.450553	0.635553
F02E9.7	I	8413284	8416078	+	0.612707	0.864289
F02E9.4	I	8416824	8424857	+	0.584955	0.825141
F02E9.5	I	8425158	8426974	-	0.354961	0.500711
F02E9.9	I	8430090	8432923	-	0.502987	0.709517
F10D11.1	I	8434548	8435669	+	1.39229	1.96398
F10D11.2	I	8436062	8438578	-	0.675334	0.95263
F10D11.3	I	8439748	8440462	-	1.6063	2.26586
F10D11.4	I	8441594	8442325	-	0.495414	0.698833
F10D11.5	I	8442718	8444923	-	0.679825	0.958965
F10D11.6	I	8445514	8450986	-	0.957694	1.35093
D1081.2	I	8460220	8462787	+	0.600223	0.846678
D1081.3	I	8463348	8471844	-	0.639424	0.901975
D1081.4	I	8472615	8476274	-	0.650163	0.917124
D1081.5	I	8481206	8482433	+	0.802633	1.1322
D1081.6	I	8484711	8485686	-	0.74202	1.0467
D1081.7	I	8487635	8490640	+	1.01201	1.42755
D1081.8	I	8491298	8495616	+	0.607567	0.857038
K02B12.1	I	8498412	8502252	-	0.599962	0.84631
K02B12.3	I	8509255	8511307	-	0.493972	0.6968
K02B12.2	I	8511700	8512343	-	1.39983	1.97461
K02B12.4	I	8515318	8517201	+	0.546945	0.771524
K02B12.5	I	8517526	8526613	-	0.988282	1.39408
K02B12.6	I	8518894	8519492	+	0.837645	1.18159
K02B12.7	I	8526994	8529263	-	0.469706	0.66257
K02B12.8	I	8529469	8531312	-	0.9252	1.30509
M04C7.1	I	8531813	8534485	-	0.631246	0.89044
M04C7.3	I	8546055	8546717	-	0.534616	0.754133
T01H8.5	I	8549941	8570949	-	0.602043	0.849246
R05D11.1	I	8584548	8587481	-	0.592427	0.835681
R05D11.3	I	8591209	8591739	+	0.72059	1.01647
R05D11.5	I	8592084	8592793	+	0.601227	0.848094
R05D11.6	I	8596330	8598417	+	0.578586	0.816157
R05D11.4	I	8598650	8600725	+	0.58346	0.823032
R05D11.7	I	8601362	8601897	+	0.563899	0.79544
R05D11.8	I	8602146	8604696	+	0.625336	0.882103
F43G9.1	I	8606922	8608615	-	0.679988	0.959195
F43G9.2	I	8610013	8610768	+	0.765108	1.07927
F43G9.4	I	8610886	8612577	-	0.650237	0.917228
F43G9.3	I	8613079	8614754	-	0.566797	0.799527
F43G9.5	I	8615385	8616261	+	0.702287	0.990651
F43G9.8	I	8617392	8618881	+	0.678908	0.957672
F43G9.6	I	8623148	8631176	-	0.608165	0.857882
F43G9.11	I	8633941	8636036	+	0.649519	0.916216
F43G9.9	I	8636365	8637115	-	0.762022	1.07491
F43G9.12	I	8640519	8644214	+	0.348434	0.491504
VF39H2L.1	I	8644491	8646110	+	0.654259	0.922901
F39H2.1	I	8658904	8659760	+	0.680573	0.960021
F39H2.4	I	8663226	8663933	-	0.975657	1.37627
F39H2.3	I	8664968	8666226	+	0.5765	0.813214
K07A12.1	I	8666785	8669686	+	0.499018	0.703918
K07A12.2	I	8677067	8681229	-	0.938496	1.32385
K07A12.6	I	8683212	8687082	-	0.683462	0.964095
K07A12.3	I	8692940	8693382	+	0.612904	0.864566
K07A12.5	I	8693485	8694976	-	0.652276	0.920105
F39H11.5	I	8695355	8696284	-	0.547614	0.772468
F39H11.1	I	8696599	8697492	+	0.519831	0.733277
F39H11.2	I	8698308	8701949	-	0.470364	0.663499
F39H11.3	I	8702554	8705670	+	0.565324	0.797449
C36B1.1d	I	8705978	8724271	-	0.474696	0.669609
C36B1.1d	I	8705978	8724271	-	0.588691	0.830411
C36B1.4	I	8727331	8728479	-	0.734093	1.03552
C36B1.3	I	8728761	8730755	+	0.651146	0.918511
C36B1.6	I	8732329	8733375	+	0.914592	1.29013
C36B1.5	I	8733520	8735699	-	0.598494	0.844239
C36B1.7	I	8736214	8736915	+	0.659255	0.929949
C36B1.9	I	8743841	8746917	-	0.60454	0.852768
C36B1.10	I	8749660	8751289	-	0.80862	1.14064
C36B1.11	I	8756014	8757393	-	0.995572	1.40436
DY3.1	I	8759289	8759771	-	0.577282	0.814318
DY3.2	I	8763048	8765176	+	0.615902	0.868795
DY3.5	I	8771426	8777789	-	0.704934	0.994384
DY3.6	I	8780257	8785378	-	0.633924	0.894218
DY3.7	I	8793090	8796802	+	0.667609	0.941734
F36A2.3	I	8798808	8801578	+	0.862761	1.21702
F36A2.2	I	8801740	8804688	-	0.465025	0.655967
F36A2.8	I	8808868	8813219	+	0.50374	0.710579
F36A2.4	I	8808998	8811654	-	0.578618	0.816203
F36A2.7	I	8813754	8814876	+	0.537756	0.758561
F36A2.6	I	8815592	8816177	-	0.623476	0.87948
F36A2.10	I	8819568	8820069	-	0.864321	1.21922
F36A2.11	I	8822280	8823598	+	1.12416	1.58574
F36A2.12	I	8826198	8826568	-	0.892728	1.25929
F36A2.13	I	8828409	8838584	-	0.663067	0.935326
F29D10.1	I	8840625	8841119	+	0.751374	1.05989
F29D10.2	I	8841761	8842300	+	0.523164	0.737979
F29D10.3	I	8842888	8845586	-	0.843578	1.18996
F29D10.4	I	8846013	8851086	-	0.562287	0.793165
F55H12.2	I	8867968	8868141	+	0.65066	0.917825
F55H12.1	I	8871942	8875352	+	0.581774	0.820654
F55H12.3	I	8876076	8892946	+	0.587701	0.829015
F55H12.4	I	8893404	8894127	-	0.915447	1.29134
T08G11.5	I	8897747	8901419	-	0.522773	0.737427
T08G11.4	I	8902839	8905438	-	0.49931	0.704329
T08G11.2	I	8919381	8920457	-	0.851385	1.20097
T08G11.3	I	8921162	8925077	+	0.554899	0.782745
F53B6.1	I	8928747	8930738	+	0.55843	0.787724
F53B6.4	I	8947400	8948702	-	1.32074	1.86304
F53B6.7	I	8948810	8954343	+	0.509787	0.719109
F53B6.5	I	8950439	8951044	+	0.714768	1.00826
F53B6.6	I	8954550	8957473	-	0.835738	1.1789
F32H2.2	I	8966305	8966953	+	0.56549	0.797684
F32H2.3	I	8967086	8970062	-	0.836904	1.18054
F32H2.4	I	8971229	8972953	+	0.644205	0.908719
F32H2.5	I	8975948	8984762	-	1.1929	1.68271
F32H2.8	I	8990809	8992478	+	0.970434	1.3689
F32H2.9	I	8994042	8998524	+	0.731918	1.03245
F32H2.7	I	8995686	8997176	-	0.995477	1.40423
F32H2.6	I	8998598	8999555	-	0.610991	0.861868
F36F2.4	I	9002101	9004519	-	0.461596	0.65113
F36F2.3	I	9009251	9013849	-	0.502815	0.709274
F36F2.2	I	9016788	9017970	+	0.918977	1.29631
F36F2.1	I	9018725	9020160	+	0.696037	0.981834
F36F2.5	I	9020936	9025544	+	0.538174	0.759152
C31H5.1	I	9025847	9031223	+	0.693413	0.978133
C31H5.3	I	9031423	9036651	-	0.613973	0.866074
C31H5.4	I	9042387	9042569	-	0.813728	1.14785
C31H5.6	I	9043411	9046604	-	0.914794	1.29041
C31H5.5	I	9048402	9049323	-	0.845304	1.19239
W06D4.1	I	9049530	9055326	-	0.835529	1.1786
W06D4.2	I	9056410	9057546	+	1.06847	1.50719
W06D4.3	I	9058880	9060445	+	0.733747	1.03503
W06D4.4	I	9060553	9063138	-	0.643204	0.907307
W06D4.5	I	9063725	9064389	-	0.544559	0.768159
W06D4.6	I	9065078	9070048	+	0.602137	0.849378
W10D5.1	I	9096003	9100049	+	0.630862	0.889898
W10D5.2	I	9108429	9110598	-	0.438166	0.618079
ZK858.1	I	9118181	9121235	+	0.730105	1.02989
ZK858.2	I	9123191	9124432	-	1.18279	1.66846
ZK858.3	I	9126234	9127021	-	2.08612	2.9427
ZK858.4	I	9132534	9135233	+	0.758266	1.06961
ZK858.5	I	9135838	9138347	-	0.5129	0.7235
ZK858.6	I	9138803	9141511	-	0.562581	0.79358
ZK858.7	I	9141977	9144360	-	0.589221	0.831159
H32K16.1	I	9149708	9153066	+	0.567309	0.80025
F25H5.7	I	9155553	9157402	+	0.612472	0.863956
F25H5.6	I	9159112	9159513	-	0.786158	1.10896
F25H5.5	I	9160077	9163171	-	0.57597	0.812467
F25H5.4	I	9163645	9166689	+	0.749002	1.05655
F25H5.2	I	9179964	9180994	-	0.537688	0.758467
C45G3.4	I	9218347	9219020	-	0.555016	0.782909
C45G3.1	I	9221998	9226374	-	0.648943	0.915403
C45G3.3	I	9226982	9228044	+	0.508301	0.717012
VF36H2L.1	I	9232233	9233548	-	0.583677	0.823338
F36H2.2	I	9246244	9249211	-	0.570224	0.804362
F14B4.1	I	9266080	9270905	-	0.59879	0.844657
F14B4.3	I	9281299	9286552	-	0.811999	1.14541
F26H9.1	I	9287437	9289391	+	0.85884	1.21149
F26H9.2	I	9290226	9293851	-	0.497963	0.70243
F26H9.4	I	9305841	9306809	-	0.629904	0.888547
F26H9.6	I	9308435	9309760	+	0.464343	0.655006
F26H9.7	I	9311401	9312594	+	0.547008	0.771613
F26H9.5	I	9312759	9314442	-	0.470105	0.663133
F26H9.8	I	9317726	9327151	+	0.610646	0.861382
C12C8.1	I	9320402	9322471	-	1.37283	1.93652
C12C8.2	I	9327847	9330714	+	0.78728	1.11054
M04C9.2	I	9349265	9349548	-	0.655384	0.924489
M04C9.1	I	9350352	9352588	-	0.561427	0.791952
M04C9.3	I	9352953	9354495	-	0.70782	0.998455
M04C9.4	I	9355159	9357069	-	0.603731	0.851626
M04C9.5	I	9359837	9362916	+	0.74026	1.04422
F16A11.2	I	9390945	9393085	-	0.51228	0.722625
F16A11.1	I	9394455	9404010	-	0.592727	0.836105
C17E4.1	I	9407165	9410085	-	0.592021	0.835108
C17E4.2	I	9410605	9416496	+	0.682101	0.962177
C17E4.3	I	9416891	9418864	-	1.4333	2.02183
C17E4.4	I	9419479	9419948	+	0.771438	1.0882
C17E4.5	I	9421237	9421956	-	0.713585	1.00659
C17E4.6	I	9422557	9430577	+	0.510412	0.71999
C17E4.9	I	9431346	9432739	+	0.601727	0.8488
C17E4.10	I	9435456	9440756	+	0.673177	0.949588
F46A9.6	I	9441963	9444186	-	0.477454	0.6735
F46A9.1	I	9457888	9458796	+	1.14459	1.61457
F46A9.2	I	9459294	9460509	+	0.630585	0.889508
F46A9.4	I	9469694	9470444	+	0.649677	0.916438
F46A9.5	I	9471554	9472313	+	0.537229	0.757818
F30A10.1	I	9472687	9475159	-	0.509862	0.719215
F30A10.2	I	9478493	9480530	-	0.973959	1.37387
F30A10.4	I	9483800	9486530	+	0.674767	0.95183
F30A10.5	I	9486806	9488016	-	0.622328	0.87786
F30A10.6	I	9488508	9492488	+	0.566384	0.798944
F30A10.3	I	9492933	9494490	-	0.68084	0.960397
F30A10.7	I	9497992	9500085	+	0.580931	0.819464
F30A10.9	I	9504823	9505755	-	0.72665	1.02502
F30A10.10	I	9506546	9510825	+	0.593832	0.837663
C41G7.2	I	9512516	9514504	+	1.00949	1.42399
C41G7.3	I	9515123	9518687	-	0.994168	1.40238
C41G7.4	I	9519625	9521180	+	0.70985	1.00132
C41G7.6	I	9526605	9527369	-	1.09765	1.54835
C41G7.7	I	9533570	9536261	-	0.587413	0.828609
C36F7.1	I	9538178	9540875	-	0.463077	0.653219
C36F7.2	I	9548230	9558022	+	0.612359	0.863798
C36F7.4b	I	9565482	9574367	-	0.659576	0.930402
C36F7.5	I	9574793	9576014	-	0.63379	0.894028
F42H11.1	I	9576347	9577879	+	0.60369	0.851568
K07A1.1	I	9581871	9583451	-	0.908623	1.28171
K07A1.13	I	9583967	9584721	-	0.999847	1.41039
K07A1.2	I	9585411	9587124	+	1.0882	1.53502
K07A1.3	I	9587518	9587908	-	0.748211	1.05543
K07A1.4	I	9588710	9589904	-	0.946891	1.33569
K07A1.5	I	9590613	9591770	+	0.812875	1.14665
K07A1.6	I	9592061	9593062	-	1.8165	2.56236
K07A1.7	I	9595861	9597158	-	0.820187	1.15696
K07A1.8	I	9609806	9611521	-	0.686806	0.968813
K07A1.10	I	9615290	9616410	-	0.505867	0.71358
K07A1.11	I	9616595	9618090	-	0.659729	0.930618
K07A1.12	I	9618392	9619746	-	0.792256	1.11756
T05F1.1	I	9620222	9622194	+	0.827493	1.16727
T05F1.2	I	9622611	9624595	+	1.52802	2.15543
T05F1.3	I	9625096	9625780	-	0.682142	0.962233
T05F1.6	I	9626264	9630347	+	0.769868	1.08598
T05F1.5	I	9633226	9634835	-	0.909061	1.28233
T05F1.7	I	9639688	9642230	-	0.605075	0.853522
T05F1.8	I	9642480	9643753	+	0.8866	1.25064
T05F1.9	I	9645687	9647593	+	0.65107	0.918404
T05F1.10	I	9647675	9649174	-	0.616606	0.869788
T05F1.11	I	9653127	9656022	+	0.787294	1.11056
C03D6.6	I	9657164	9657792	-	1.24464	1.75569
C03D6.5	I	9658262	9659815	+	0.948012	1.33727
C03D6.4	I	9660329	9664901	-	0.82921	1.16969
C03D6.1	I	9668701	9670703	-	0.47376	0.668288
C03D6.8	I	9669409	9669998	+	0.709459	1.00077
C04F12.1	I	9673846	9678486	-	0.709035	1.00017
C04F12.3	I	9685542	9688580	+	0.725046	1.02275
C04F12.4	I	9689190	9690034	+	0.712102	1.0045
C04F12.5	I	9690118	9690545	-	0.501769	0.707798
C04F12.7	I	9695732	9696698	-	1.23986	1.74895
C04F12.8	I	9697582	9699543	-	0.584289	0.824201
C04F12.9	I	9710148	9710731	-	0.877994	1.2385
C04F12.10	I	9711195	9712706	-	0.432241	0.609721
C16C2.4	I	9712970	9715209	-	0.570723	0.805066
C16C2.3	I	9715621	9728096	-	0.528223	0.745115
C16C2.1	I	9727205	9729048	+	0.54631	0.770628
K02A11.2	I	9744944	9745956	+	0.512546	0.723
K02A11.3	I	9746026	9747904	-	0.790919	1.11567
F26E4.1	I	9754226	9756964	+	0.542619	0.765422
F26E4.2	I	9757877	9760773	-	0.342044	0.48249
F26E4.3	I	9762560	9767933	-	0.640544	0.903555
F26E4.5	I	9768933	9771032	-	0.645291	0.910252
F26E4.4	I	9771180	9772548	-	0.56865	0.802142
F26E4.6	I	9773164	9773870	+	0.516209	0.728168
F26E4.12	I	9780337	9781328	+	0.666895	0.940727
F26E4.10	I	9781459	9785710	-	0.716733	1.01103
F26E4.8	I	9785921	9787365	-	0.711294	1.00336
F26E4.9	I	9788997	9789751	+	0.656602	0.926207
F26E4.11	I	9793789	9796215	+	0.538226	0.759225
F35C12.1	I	9805145	9805350	-	0.619044	0.873227
F35C12.2	I	9808892	9812800	+	0.901113	1.27112
Y67A6A.1	I	9829815	9830250	-	1.19561	1.68654
Y67A6A.2	I	9839597	9844695	+	0.763704	1.07729
K10C3.3	I	9847395	9849849	+	0.467777	0.65985
K10C3.2	I	9850627	9851709	-	0.606044	0.854889
K10C3.4	I	9860491	9862287	+	0.617277	0.870734
T23H4.1	I	9876516	9879107	+	0.518691	0.731669
T23H4.2	I	9879378	9881481	-	0.554737	0.782516
T23H4.3	I	9886188	9888142	+	0.651819	0.919459
F52F12.2	I	9893686	9895584	-	0.571272	0.805839
F52F12.3	I	9895970	9900587	-	0.517266	0.729658
F52F12.4	I	9901267	9902814	+	0.72246	1.01911
F52F12.6	I	9904384	9910515	-	0.706826	0.997053
F52F12.5	I	9921294	9921820	-	1.06425	1.50123
F52F12.7	I	9929717	9930778	+	0.67747	0.955644
Y106G6A.4	I	9931129	9931826	+	1.22038	1.72148
Y106G6A.2a	I	9931983	9934237	-	0.514641	0.725956
Y106G6A.2a	I	9931983	9934237	-	0.525895	0.741831
Y106G6A.5	I	9934886	9936002	-	0.547036	0.771652
Y106G6A.1	I	9936245	9938141	-	0.536137	0.756279
T24D1.2	I	9953551	9955822	-	0.64504	0.909898
T24D1.3	I	9958929	9960072	-	1.37338	1.9373
T24D1.4	I	9960325	9961959	-	0.439598	0.6201
T23D8.1	I	9965629	9969322	+	0.609444	0.859686
T23D8.3	I	9973566	9976274	-	0.77085	1.08737
T23D8.4	I	9976726	9979648	-	0.602328	0.849648
T23D8.5	I	9988440	9988751	-	0.535344	0.755159
T23D8.7	I	9989792	9993502	+	1.15029	1.6226
T23D8.8	I	9994719	9999916	-	0.68391	0.964727
C03C11.1	I	10014728	10015425	+	0.853809	1.20439
C03C11.2	I	10016766	10017916	+	0.87112	1.22881
F10G8.1	I	10019694	10021023	+	1.08568	1.53146
F10G8.2	I	10021690	10022751	-	0.513119	0.723809
F10G8.4	I	10023798	10025526	+	0.529733	0.747245
F10G8.3	I	10026632	10029716	+	0.544377	0.767901
F10G8.7	I	10030173	10046157	+	0.579118	0.816908
F10G8.5	I	10034020	10034766	-	0.54425	0.767722
F10G8.6	I	10046437	10047862	+	0.482931	0.681225
F10G8.8	I	10051068	10061975	-	0.643891	0.908277
B0379.2	I	10070910	10071773	-	1.00374	1.41588
B0379.7	I	10072612	10074016	-	1.17538	1.658
B0379.1	I	10074996	10077612	+	0.58333	0.822849
B0379.4b	I	10086521	10094410	-	0.510464	0.720064
B0379.6	I	10097304	10097764	+	0.661259	0.932776
Y106G6D.1	I	10107464	10108735	-	0.932031	1.31473
Y106G6D.2	I	10110992	10111838	+	0.945196	1.3333
Y106G6D.3	I	10112169	10114186	-	1.03744	1.46343
Y106G6D.4	I	10114780	10116545	+	0.717637	1.0123
Y106G6D.6	I	10118130	10119206	-	0.655739	0.924989
Y106G6D.7	I	10122507	10129858	+	0.674076	0.950856
F16C3.1	I	10147365	10149876	+	0.717236	1.01174
F16C3.2	I	10150389	10155036	-	0.627249	0.884802
C25A1.3	I	10160087	10161864	-	0.602726	0.850209
C25A1.1	I	10162377	10163173	+	0.837101	1.18082
C25A1.2	I	10163731	10165284	-	0.587329	0.82849
C25A1.4	I	10169862	10172555	-	0.634412	0.894905
C25A1.5	I	10177177	10178562	+	0.556753	0.785359
C25A1.6	I	10179030	10179224	+	0.621459	0.876634
C25A1.7	I	10180237	10183920	+	0.821392	1.15866
C25A1.8	I	10184634	10185434	-	1.99277	2.81101
C25A1.9	I	10185866	10187460	+	0.936036	1.32038
C25A1.12	I	10191758	10193147	-	0.778689	1.09842
C25A1.11	I	10194147	10196978	-	0.578759	0.816401
C25A1.15	I	10197309	10197584	+	0.700581	0.988244
Y106G6E.1	I	10198274	10200428	-	0.710612	1.00239
Y106G6E.2	I	10201080	10201796	+	0.85687	1.20871
Y106G6E.4	I	10221778	10222766	-	0.772605	1.08984
Y106G6E.5	I	10222961	10226960	-	0.686862	0.968891
Y106G6E.6	I	10228208	10231132	-	0.610751	0.861529
ZC247.3	I	10248328	10255059	+	0.525018	0.740593
ZC247.2	I	10255774	10262092	-	0.577283	0.814319
T20F10.1	I	10292128	10297835	-	0.779961	1.10022
T20F10.2	I	10298298	10300365	+	0.554922	0.782776
T20F10.5	I	10300666	10302934	-	0.487621	0.687842
T20F10.4	I	10304527	10305777	-	0.762558	1.07567
Y106G6G.4	I	10321774	10323241	-	0.951349	1.34198
Y106G6G.3	I	10323605	10324116	+	0.557404	0.786277
Y106G6G.2	I	10324133	10327746	-	0.631911	0.891378
Y106G6G.1	I	10329026	10330323	+	0.692795	0.977262
ZC434.4	I	10332033	10333048	-	0.576058	0.812591
ZC434.3	I	10333539	10335695	-	0.982574	1.38602
ZC434.5	I	10336402	10340800	+	0.72392	1.02117
ZC434.6	I	10341018	10345463	+	0.582749	0.822029
ZC434.7	I	10346142	10347943	+	0.591087	0.833792
ZC434.8	I	10348088	10349308	-	0.921595	1.30001
F45H11.2	I	10373547	10373848	-	0.566845	0.799595
F45H11.3	I	10374803	10379076	+	0.666467	0.940122
F45H11.4	I	10383133	10391305	-	0.693048	0.977618
F25D7.1	I	10399146	10400166	-	0.54118	0.763393
F25D7.2	I	10400436	10402448	+	0.474649	0.669543
F25D7.3	I	10409348	10413835	+	0.617286	0.870748
F25D7.4	I	10418477	10422466	-	0.878328	1.23897
F25D7.5	I	10423176	10427091	-	0.65017	0.917134
Y106G6H.3	I	10436253	10436834	+	0.658525	0.928919
Y106G6H.4	I	10436902	10437698	-	0.506285	0.714169
Y106G6H.5	I	10438278	10443535	-	0.678287	0.956796
Y106G6H.6	I	10443840	10446033	-	0.81985	1.15649
Y106G6H.7	I	10446667	10451919	+	0.583454	0.823024
Y106G6H.8	I	10452410	10452799	+	0.606123	0.855001
Y106G6H.9	I	10454404	10455622	-	0.790693	1.11536
Y106G6H.10	I	10457818	10458715	+	0.998785	1.40889
Y106G6H.12	I	10464587	10470986	-	0.585896	0.826469
Y106G6H.13	I	10471501	10471917	+	0.896794	1.26502
Y106G6H.14	I	10472296	10473378	-	0.564191	0.795852
Y106G6H.15	I	10473590	10474424	-	0.592146	0.835285
Y106G6H.16	I	10474903	10475487	+	0.596467	0.84138
F37D6.1	I	10479408	10485637	-	0.524362	0.739668
F37D6.3	I	10486704	10487312	+	0.488563	0.689171
F37D6.4	I	10488638	10488979	+	0.725709	1.02369
F37D6.6	I	10501729	10505434	+	0.548784	0.774118
F59C6.7	I	10507081	10515494	-	0.60017	0.846603
F59C6.8	I	10509080	10513284	+	0.628461	0.886511
F59C6.6	I	10516090	10517729	-	0.880877	1.24257
F59C6.4	I	10518369	10519149	+	0.664407	0.937217
F59C6.5	I	10519349	10520601	+	0.476129	0.67163
F59C6.2	I	10522808	10523893	+	0.977753	1.37922
F59C6.3	I	10524447	10528191	+	0.638718	0.900979
F25H2.1	I	10535232	10538035	-	0.645833	0.911017
F25H2.2	I	10543014	10546173	+	0.453779	0.640104
F25H2.3	I	10547685	10549597	+	0.549833	0.775598
F25H2.4	I	10551967	10552913	+	0.678764	0.957468
F25H2.5	I	10553182	10553782	-	0.749489	1.05723
F25H2.6	I	10554625	10557619	+	0.520236	0.733848
F25H2.7	I	10558355	10559777	+	0.545985	0.77017
F25H2.8	I	10562978	10564341	+	0.620281	0.874973
F25H2.9	I	10566344	10567186	+	0.580856	0.819359
F25H2.10	I	10567922	10568951	+	0.68914	0.972106
F25H2.11	I	10569122	10569922	+	0.677026	0.955017
F25H2.13	I	10572018	10577002	+	0.614621	0.866988
T22A3.2	I	10581678	10582596	-	0.935655	1.31984
T22A3.6	I	10594948	10598445	+	0.809549	1.14196
T22A3.5	I	10598698	10606336	+	0.72251	1.01918
T22A3.8	I	10608481	10621301	+	0.976795	1.37787
C43H8.2	I	10623166	10624053	+	0.562317	0.793207
C43H8.1	I	10624459	10625262	+	0.633556	0.893698
B0511.6	I	10625383	10628211	+	0.921838	1.30035
B0511.5	I	10630092	10631545	+	0.896934	1.26522
B0511.7	I	10631734	10633135	-	0.716592	1.01083
B0511.8	I	10636787	10638944	-	0.689539	0.972668
B0511.10	I	10640796	10642263	-	0.698755	0.985668
B0511.4	I	10644272	10645560	+	0.667898	0.942142
B0511.3	I	10646730	10647765	+	0.951183	1.34174
B0511.11	I	10648627	10650162	-	0.65717	0.927008
B0511.2	I	10651018	10652950	+	0.574532	0.810438
B0511.12	I	10654442	10661590	-	0.649128	0.915664
B0511.1	I	10667947	10670958	+	0.492733	0.695053
C34B2.4	I	10671533	10672577	-	0.646571	0.912056
C34B2.3	I	10672801	10674812	+	0.65718	0.927022
C34B2.5	I	10675266	10676791	-	0.542649	0.765464
C34B2.6	I	10677051	10682360	-	0.566997	0.79981
C34B2.10	I	10682610	10683028	-	0.487785	0.688072
C34B2.7	I	10683366	10685571	-	0.708201	0.998992
C34B2.8	I	10686029	10687041	-	0.434737	0.613242
C34B2.2	I	10687358	10687910	+	0.955708	1.34813
C34B2.1	I	10688320	10690758	+	0.659697	0.930573
C34B2.9	I	10699668	10703788	-	0.473058	0.667299
B0205.10	I	10708821	10710325	+	0.84181	1.18746
B0205.1	I	10713765	10717823	-	0.549233	0.774751
B0205.9	I	10720814	10723263	+	0.580745	0.819202
B0205.8	I	10729013	10730206	-	0.611	0.86188
B0205.3	I	10730916	10732379	-	0.579512	0.817463
B0205.7	I	10734027	10736228	+	0.532038	0.750497
B0205.6	I	10736737	10739762	+	0.520697	0.734498
B0205.5	I	10740003	10740578	+	0.535919	0.755971
B0205.4	I	10741425	10744337	-	0.707358	0.997804
F55A3.5	I	10782103	10782878	-	0.610261	0.860838
F55A3.6	I	10783988	10784779	-	0.57151	0.806176
F55A3.7	I	10785116	10787851	-	0.643601	0.907868
F55A3.3	I	10789125	10792889	+	0.504658	0.711873
F55A3.2	I	10793580	10797888	+	0.524875	0.740393
F55A3.1	I	10799625	10806371	+	0.519133	0.732292
C35E7.9	I	10807052	10808212	+	0.925	1.30481
C35E7.8	I	10808595	10809503	+	0.748936	1.05645
C35E7.7	I	10813476	10814875	+	0.622139	0.877593
C35E7.6	I	10817348	10819097	+	0.565936	0.798313
C35E7.4	I	10831898	10834608	+	0.607029	0.85628
C35E7.3	I	10836974	10838865	+	0.641588	0.905028
C35E7.1	I	10846788	10850000	+	0.973026	1.37256
T27C10.4	I	10876201	10879564	+	0.702136	0.990438
T27C10.6	I	10879956	10894217	-	0.645499	0.910545
T27C10.3	I	10889989	10892031	+	0.790983	1.11577
T27C10.2	I	10899102	10901718	+	0.598852	0.844744
T27C10.1	I	10904362	10906519	+	0.688987	0.971889
F49D11.6	I	10906804	10909080	-	0.744345	1.04998
F49D11.5	I	10910256	10911215	+	0.549256	0.774784
F49D11.4	I	10913189	10915605	+	0.595476	0.839982
F49D11.3	I	10917056	10919084	+	0.633099	0.893053
F49D11.2	I	10921408	10923476	+	0.574979	0.811069
F49D11.8	I	10924332	10925738	-	0.896384	1.26445
F49D11.1	I	10936832	10940249	+	0.564379	0.796116
Y95D11A.1	I	10944202	10945561	+	0.559131	0.788713
Y52B11A.1	I	10964510	10966305	-	0.565483	0.797674
Y52B11A.4	I	10980000	11004275	-	0.598698	0.844527
Y52B11A.5	I	11015478	11017489	+	0.680973	0.960585
Y52B11A.7	I	11018563	11025645	-	0.58324	0.822722
Y52B11A.8	I	11032334	11033946	+	0.548354	0.773511
Y52B11A.9	I	11034084	11038811	-	0.606989	0.856222
W02B9.1b	I	11076364	11134551	-	0.600063	0.846453
W02B9.1b	I	11076364	11134551	-	0.680568	0.960014
Y52B11B.1	I	11123753	11124086	+	1.11835	1.57755
ZK39.2	I	11148974	11150252	+	0.645235	0.910173
ZK39.5	I	11151232	11151930	+	0.770484	1.08685
ZK39.6	I	11152710	11154253	+	1.43135	2.01907
ZK39.7	I	11154204	11155360	-	1.35758	1.91501
ZK39.8	I	11156761	11158822	-	0.504175	0.711192
Y52B11C.1	I	11167534	11168727	-	0.609648	0.859974
F28D9.1	I	11178056	11182053	-	1.01597	1.43314
W06H12.1	I	11206977	11211292	+	0.654792	0.923653
Y53H1A.4	I	11212417	11215082	-	0.481634	0.679395
Y53H1A.1	I	11216364	11221966	-	0.62302	0.878835
Y53H1A.2	I	11222500	11223964	+	0.452094	0.637726
Y53H1A.3	I	11234293	11235167	-	0.544526	0.768112
F46A8.7	I	11238108	11238218	-	1.38336	1.95138
F46A8.5	I	11239707	11240464	-	0.688214	0.970799
F46A8.4	I	11241216	11241961	-	0.581443	0.820187
F46A8.3	I	11242745	11243511	-	0.700028	0.987464
F46A8.6	I	11243827	11244994	-	0.535267	0.755051
F46A8.9	I	11252229	11252859	+	0.627562	0.885243
F46A8.10	I	11253341	11255874	+	0.691603	0.975579
F36D1.8	I	11256541	11259216	-	0.582789	0.822086
F36D1.7	I	11263170	11263607	+	1.2805	1.80629
F36D1.5	I	11266061	11266425	+	0.571291	0.805867
F36D1.6	I	11270173	11271217	-	0.653297	0.921545
F36D1.4	I	11271699	11272337	+	0.984815	1.38919
F36D1.1	I	11276596	11280005	-	0.545559	0.769568
F36D1.2	I	11282464	11286281	-	0.56118	0.791605
F36D1.3	I	11289035	11291859	+	0.641638	0.905099
Y53H1B.2	I	11292702	11294143	-	0.759077	1.07076
Y53H1B.1	I	11294630	11297158	-	0.54395	0.7673
Y53H1B.4	I	11300734	11301653	+	0.645806	0.910978
H25P06.4	I	11305811	11309591	-	0.612722	0.864309
H25P06.1	I	11311812	11323083	-	0.500611	0.706165
F56G4.1	I	11339832	11347279	-	0.740824	1.04501
F56G4.2	I	11355227	11356361	+	1.54555	2.18016
F56G4.3	I	11358158	11359292	-	1.73746	2.45087
F56G4.6	I	11364377	11374023	-	0.540538	0.762486
F56G4.4	I	11374615	11380056	+	0.529413	0.746794
Y53H1C.2	I	11401023	11416410	-	0.479041	0.675738
Y53H1C.3	I	11417873	11421226	+	0.721466	1.0177
C27C7.7	I	11422180	11423590	+	0.522932	0.737651
C27C7.5	I	11424022	11426043	-	0.582834	0.822149
C27C7.3	I	11429061	11432053	+	0.816966	1.15242
C27C7.2	I	11433110	11433411	-	0.758366	1.06976
C27C7.4	I	11434033	11435862	-	1.18322	1.66905
C27C7.8	I	11436771	11437396	+	1.0534	1.48594
ZK1025.2	I	11449845	11451961	-	1.16882	1.64875
ZK1025.5	I	11453889	11454512	-	1.08163	1.52576
ZK1025.6	I	11454769	11455439	+	1.26918	1.79031
ZK1025.4	I	11456747	11459935	-	0.844027	1.19059
ZK1025.3	I	11461053	11463041	-	0.769019	1.08478
ZK1025.7	I	11465162	11467523	+	1.30977	1.84756
ZK1025.8	I	11469451	11471573	+	1.14397	1.61368
ZK1025.9	I	11473267	11475608	-	0.51909	0.732232
K08C9.1	I	11484828	11486399	-	0.66302	0.93526
K08C9.2	I	11486942	11488384	-	1.39268	1.96452
K08C9.4	I	11489219	11490549	-	1.53885	2.17072
K08C9.7	I	11495510	11496223	-	0.538025	0.758942
K08C9.6	I	11497932	11499109	-	0.629783	0.888376
F32B4.8	I	11501627	11506973	+	0.792701	1.11819
F32B4.1	I	11510056	11512759	+	0.674124	0.950923
F32B4.2	I	11512930	11513803	-	0.940841	1.32716
F32B4.6	I	11515117	11517098	+	0.587511	0.828747
F32B4.5	I	11519059	11520650	-	0.512466	0.722888
F15D3.1a	I	11527066	11557781	-	0.703382	0.992195
F15D3.1a	I	11527066	11557781	-	0.669171	0.943937
F15D3.2	I	11560626	11564376	-	0.649176	0.915732
F15D3.4	I	11565230	11570792	+	0.506007	0.713777
F15D3.5	I	11570875	11571155	-	0.583833	0.823558
F15D3.6	I	11572409	11577448	-	0.556099	0.784437
F15D3.7	I	11578634	11579469	+	0.582825	0.822137
F15D3.8	I	11579923	11581975	-	0.490646	0.692109
C17D12.6	I	11582748	11586036	-	0.593049	0.836558
C17D12.5	I	11586240	11587283	+	0.58596	0.826559
C17D12.2	I	11592291	11601312	+	0.532462	0.751094
C17D12.7	I	11604600	11611290	-	0.576303	0.812937
C17D12.3	I	11616762	11620252	-	0.563737	0.795211
Y47H9A.1	I	11623104	11626551	+	0.97684	1.37794
W04G5.3	I	11629630	11629921	+	0.503896	0.710799
W04G5.4	I	11630053	11632690	+	0.582481	0.821651
W04G5.5	I	11634602	11636831	+	0.608345	0.858136
W04G5.6	I	11640676	11642195	-	0.565721	0.79801
W04G5.9	I	11644482	11645409	+	0.715499	1.00929
W04G5.8	I	11649971	11650996	+	0.694709	0.979961
W04G5.7	I	11652778	11653770	+	0.559391	0.789081
F11A6.2	I	11681063	11682353	-	0.670229	0.94543
T22H2.4	I	11694711	11694986	-	0.506151	0.71398
T22H2.3	I	11695670	11697932	-	0.474897	0.669892
T22H2.1	I	11699158	11701167	+	0.72914	1.02853
T22H2.2	I	11703707	11706601	-	0.605339	0.853894
F35E2.6	I	11707868	11712186	-	0.671901	0.947787
F35E2.7	I	11714945	11717605	-	1.02137	1.44075
F35E2.8	I	11718900	11719779	+	0.851176	1.20067
F35E2.9	I	11723420	11726251	-	0.823248	1.16128
F35E2.3	I	11734417	11735562	-	0.545633	0.769674
F35E2.2	I	11736626	11737688	-	0.589119	0.831015
F35E2.1	I	11738715	11740751	-	0.697287	0.983598
F35E2.5	I	11741604	11743940	-	0.660796	0.932122
Y47H9B.2	I	11744161	11747403	+	0.752436	1.06139
ZK1151.1g	I	11747751	11792055	-	0.693296	0.977968
ZK1151.1f	I	11764826	11792055	-	0.738492	1.04172
F53B8.1	I	11782903	11783928	-	0.415736	0.58644
T02G6.5	I	11815820	11819222	+	0.931422	1.31387
T02G6.6	I	11819528	11822578	+	0.708085	0.998829
T02G6.7	I	11827538	11828608	-	1.00874	1.42294
Y47H9C.1	I	11831014	11833155	-	1.32984	1.87588
Y47H9C.2	I	11844738	11849149	+	0.511079	0.720931
Y47H9C.6	I	11888773	11889278	-	0.80354	1.13348
Y47H9C.7	I	11891702	11893709	-	0.503749	0.710592
Y47H9C.8	I	11893988	11896236	+	0.476743	0.672497
Y47H9C.12	I	11896690	11896954	+	0.578463	0.815983
Y47H9C.10	I	11901976	11903159	+	0.805523	1.13628
Y47H9C.11	I	11903723	11905137	+	0.643093	0.907151
R09B3.2	I	11909439	11909963	-	0.812051	1.14548
R09B3.3	I	11910410	11910945	-	0.675857	0.953368
R06C1.1	I	11913114	11917701	-	0.655989	0.925342
R06C1.3	I	11925264	11929496	-	0.71643	1.0106
R06C1.4	I	11930796	11931624	+	0.945142	1.33322
R06C1.6	I	11947004	11952821	+	0.867882	1.22424
Y53C10A.12	I	11953786	11961951	-	0.511208	0.721114
Y53C10A.2	I	11968011	11968532	-	0.752803	1.06191
Y53C10A.3	I	11968941	11971786	-	0.471935	0.665714
Y53C10A.4	I	11979496	11985427	+	0.699563	0.986807
Y53C10A.5	I	11998771	12002353	+	0.479341	0.676161
Y53C10A.6	I	12002742	12004986	-	0.708381	0.999246
Y53C10A.9	I	12011265	12018628	+	0.733954	1.03532
Y53C10A.10	I	12020586	12028287	+	0.813958	1.14817
F58D5.8	I	12029991	12031751	-	0.589871	0.832076
Y47H10A.1	I	12073164	12082564	-	0.629449	0.887904
Y47H10A.3	I	12088150	12089958	-	0.838482	1.18277
Y47H10A.5	I	12095793	12097928	-	0.9165	1.29282
M01G12.12	I	12098705	12105966	-	0.482203	0.680198
M01G12.14	I	12106901	12108407	-	0.606635	0.855723
M01G12.9	I	12111183	12112362	-	0.637108	0.898709
M01G12.7	I	12114053	12116279	-	0.542358	0.765053
M01G12.11	I	12116938	12117117	-	0.633416	0.8935
M01G12.6	I	12117986	12121322	-	0.609986	0.86045
M01G12.10	I	12119100	12119575	+	0.527119	0.743557
M01G12.4	I	12122800	12125575	+	0.622225	0.877714
M01G12.5	I	12130059	12131370	+	0.537857	0.758705
M01G12.2	I	12132542	12133699	-	0.684361	0.965364
M01G12.1	I	12134257	12136454	-	0.617825	0.871508
M01G12.13	I	12140549	12142746	+	0.760075	1.07217
F15H9.3	I	12143996	12146966	+	0.724303	1.02171
F15H9.4	I	12148239	12150730	-	0.67569	0.953133
F15H9.2	I	12151010	12154322	-	0.66209	0.933949
F15H9.1	I	12157140	12158701	+	0.530176	0.747869
R05D7.1	I	12162443	12163510	-	0.560187	0.790203
R05D7.2	I	12165718	12167937	+	0.720648	1.01655
R05D7.3	I	12168346	12170445	-	0.513648	0.724555
R05D7.4	I	12181108	12183157	-	0.487853	0.688169
R05D7.5	I	12183677	12188731	+	0.448542	0.632715
C15C6.3	I	12208359	12212195	+	0.461708	0.651289
C15C6.4	I	12213119	12215088	+	0.623418	0.879397
F14B6.1	I	12216493	12217715	-	0.851006	1.20043
F14B6.2	I	12218484	12222206	-	0.520664	0.734451
F14B6.3	I	12230570	12232241	+	0.931338	1.31375
F14B6.4	I	12236029	12238230	+	0.586826	0.82778
F14B6.5	I	12239149	12241797	+	0.596968	0.842087
F41D3.1	I	12245445	12246740	+	0.516413	0.728455
F41D3.2	I	12247760	12250199	+	0.507416	0.715764
F41D3.3	I	12251895	12253543	+	0.474324	0.669084
F41D3.4	I	12254495	12257169	-	0.558595	0.787958
F41D3.5	I	12259901	12262837	-	0.518618	0.731565
F41D3.6	I	12263691	12266256	-	0.543407	0.766533
F41D3.7	I	12267063	12267480	+	0.642308	0.906043
F41D3.8	I	12267488	12268117	-	0.666351	0.939959
F41D3.10	I	12269244	12272179	-	0.34486	0.486462
F41D3.9	I	12272970	12274616	-	0.509257	0.718361
F41D3.11	I	12276882	12278704	-	0.573371	0.808801
F56H6.1	I	12281210	12282604	+	0.891163	1.25708
F56H6.2	I	12287188	12289296	+	0.548381	0.77355
F56H6.3	I	12289541	12290180	-	0.516777	0.728969
F56H6.4	I	12290438	12292201	+	0.500146	0.70551
F56H6.5	I	12292258	12293925	-	0.860623	1.214
F56H6.6	I	12294369	12296252	-	0.557023	0.78574
F56H6.7	I	12297723	12300806	+	0.90141	1.27153
F56H6.8	I	12301413	12303146	-	0.681276	0.961011
F56H6.9	I	12303588	12306809	+	0.615286	0.867926
F56H6.11	I	12307720	12310395	+	0.670006	0.945115
F56H6.12	I	12312324	12314884	+	0.617205	0.870634
C47F8.3	I	12315182	12316677	-	0.703041	0.991715
C47F8.4	I	12317310	12318517	-	0.653177	0.921375
C47F8.6	I	12319339	12320843	+	0.724412	1.02186
C47F8.5	I	12321926	12324051	+	0.591437	0.834285
C47F8.7	I	12326439	12326999	-	0.98825	1.39403
C47F8.8	I	12328089	12329483	-	0.847341	1.19527
C47F8.2	I	12331074	12333402	+	0.48091	0.678374
C47F8.1	I	12335131	12336528	+	0.627069	0.884547
T09E11.1	I	12337957	12339228	+	0.492222	0.694331
T09E11.2	I	12341134	12342739	+	0.553621	0.780942
T09E11.11	I	12343671	12345691	+	0.61574	0.868566
T09E11.10	I	12345808	12347254	-	0.621138	0.876181
T09E11.9	I	12347819	12349808	-	0.565202	0.797277
T09E11.8	I	12350929	12352713	+	0.537066	0.757589
T09E11.7	I	12353495	12356326	+	0.609174	0.859304
T09E11.5	I	12356931	12359330	+	0.754241	1.06394
T09E11.4	I	12359931	12363405	+	0.744386	1.05004
T09E11.6	I	12364707	12368345	+	0.592522	0.835815
T09E11.3	I	12369178	12370596	+	0.63844	0.900587
T15D6.1	I	12371339	12372636	+	0.983589	1.38746
T15D6.4	I	12373975	12376638	-	0.650851	0.918095
T15D6.3	I	12376893	12378663	-	0.615131	0.867708
T15D6.2	I	12379324	12381021	-	0.58805	0.829507
T15D6.5	I	12381797	12383248	+	0.629499	0.887975
T15D6.6	I	12384318	12385720	-	0.610782	0.861573
T15D6.7	I	12387818	12388780	+	0.906051	1.27808
T15D6.8	I	12389748	12390967	+	0.711714	1.00395
T15D6.9	I	12391997	12393573	+	0.552479	0.77933
T15D6.10	I	12394108	12396266	+	0.596512	0.841444
T15D6.11	I	12396632	12398280	-	0.716348	1.01048
T15D6.12	I	12399311	12401194	-	0.583275	0.822771
E03H4.2	I	12403132	12404477	-	0.589665	0.831786
E03H4.3	I	12405943	12406934	-	0.615495	0.868221
E03H4.4	I	12407552	12411423	+	0.612287	0.863696
E03H4.5	I	12413797	12415733	+	0.785721	1.10834
E03H4.6	I	12416962	12418613	+	0.531338	0.749509
E03H4.7	I	12421227	12424399	+	0.739534	1.04319
E03H4.8	I	12424850	12426479	-	0.682732	0.963066
E03H4.10	I	12430046	12431440	-	0.934299	1.31793
E03H4.11	I	12433049	12434874	+	0.604827	0.853173
E03H4.12	I	12436150	12437083	+	0.495605	0.699103
E03H4.13	I	12439984	12441241	-	0.620598	0.87542
C54C8.1	I	12442287	12443716	+	0.592446	0.835707
C54C8.2	I	12444765	12446456	+	0.655191	0.924217
C54C8.3	I	12447155	12448409	-	0.702102	0.990389
C54C8.4	I	12449998	12451985	+	0.775147	1.09343
C54C8.5	I	12453800	12454752	+	0.634012	0.894341
C54C8.6	I	12454841	12455717	-	0.72279	1.01957
C54C8.7	I	12459487	12460891	-	0.711846	1.00413
C54C8.9	I	12461644	12461883	+	1.59295	2.24702
C54C8.11	I	12462164	12465804	+	0.553396	0.780624
T27F6.1	I	12470875	12473307	-	0.644065	0.908522
T27F6.2	I	12476673	12478576	-	0.936975	1.3217
T27F6.4	I	12484205	12486145	+	0.752578	1.06159
T27F6.5	I	12487029	12490783	+	0.658544	0.928946
T27F6.6	I	12490968	12494348	+	0.606144	0.85503
T27F6.7	I	12494821	12497182	+	0.554565	0.782272
T27F6.8	I	12497600	12499376	-	0.682386	0.962578
K11D2.1	I	12504116	12504708	+	0.595586	0.840138
K11D2.2	I	12505113	12507499	+	1.30082	1.83494
K11D2.3	I	12508543	12512889	+	0.592113	0.835238
K11D2.4	I	12523507	12527541	+	0.666984	0.940851
W02D9.1	I	12528378	12532115	-	0.742352	1.04717
W02D9.2	I	12532580	12534113	+	0.580741	0.819197
W02D9.3	I	12535315	12537339	+	0.649652	0.916403
W02D9.4	I	12537695	12538943	-	0.694805	0.980097
W02D9.10	I	12551542	12552140	+	0.946617	1.3353
W02D9.9	I	12557152	12557466	+	0.698512	0.985326
W02D9.8	I	12558535	12558932	+	0.641897	0.905464
W02D9.7	I	12559353	12559646	-	1.54221	2.17544
W02D9.6	I	12560400	12560660	-	1.75158	2.47079
W02D9.5	I	12561128	12561536	-	1.44326	2.03587
C49G9.1	I	12564510	12565793	+	0.41968	0.592004
F33E2.3	I	12578096	12580945	-	0.724317	1.02173
F33E2.4	I	12582274	12583287	+	0.748553	1.05591
F33E2.6	I	12587494	12591079	+	0.526973	0.743352
F33E2.5	I	12591174	12592336	-	0.692923	0.977442
T07D10.1	I	12603873	12606235	-	0.517304	0.729713
T07D10.2	I	12621159	12623072	+	0.521685	0.735891
T07D10.3	I	12626730	12628985	-	0.790212	1.11468
T07D10.4	I	12631173	12632543	-	1.48366	2.09286
H16D19.1	I	12635160	12636530	+	2.13248	3.00808
H16D19.3	I	12638718	12640473	+	0.663397	0.935792
H16D19.4	I	12640726	12644415	-	0.607718	0.857251
H28O16.2	I	12648701	12652062	-	0.586834	0.827791
T26E3.7	I	12655437	12655958	-	0.711047	1.00301
T26E3.8	I	12657903	12659180	-	0.684347	0.965343
T26E3.6	I	12661345	12661656	+	0.677457	0.955625
T26E3.5	I	12663110	12663711	-	0.783695	1.10548
T26E3.4	I	12665108	12668722	+	0.405351	0.571791
T26E3.3	I	12669614	12674033	+	0.502905	0.709401
T26E3.2	I	12679199	12681767	+	0.603088	0.85072
T26E3.9	I	12686104	12688194	+	1.06093	1.49656
F28C12.1	I	12688715	12690560	+	0.671632	0.947408
F28C12.6	I	12690986	12691903	+	0.55077	0.77692
F28C12.2	I	12692157	12693712	+	0.567895	0.801076
F28C12.4	I	12696546	12698202	+	0.625277	0.88202
F28C12.5	I	12699418	12701019	+	0.610346	0.860958
F28C12.7	I	12701427	12702874	+	0.558818	0.788272
T06G6.1	I	12703423	12704715	+	0.706567	0.996688
T06G6.2	I	12705085	12706971	+	0.616217	0.86924
T06G6.11	I	12707501	12708493	-	1.99619	2.81584
T06G6.4	I	12712244	12715348	-	0.59251	0.835798
T06G6.5	I	12715650	12716448	+	0.550691	0.776808
T06G6.6	I	12718370	12719743	+	1.29435	1.82582
T06G6.7	I	12720142	12722024	+	0.613522	0.865437
T06G6.8	I	12724849	12726194	+	0.574408	0.810263
T06G6.9	I	12728243	12729664	+	0.689667	0.972849
W02A11.1	I	12730078	12732685	-	0.654261	0.922904
W02A11.2	I	12733407	12736575	-	0.446085	0.62925
W02A11.3	I	12738091	12740957	+	0.721565	1.01784
W02A11.4	I	12741593	12745289	+	0.719227	1.01455
W02A11.5	I	12750024	12752055	+	0.726151	1.02431
W02A11.8	I	12758512	12759457	+	0.681815	0.961773
B0019.1	I	12759744	12764936	-	0.651952	0.919648
B0019.2	I	12773649	12782146	+	0.538684	0.759871
Y18D10A.1	I	12788198	12806534	-	0.783489	1.10519
Y18D10A.2	I	12806780	12809284	-	0.533262	0.752223
Y18D10A.4	I	12815892	12816416	+	0.572696	0.807848
Y18D10A.5	I	12819350	12824653	+	0.63724	0.898894
Y18D10A.8	I	12844616	12852920	+	0.560698	0.790924
Y18D10A.9	I	12853182	12858250	-	0.444006	0.626317
Y18D10A.10	I	12859487	12861185	+	0.551092	0.777373
Y18D10A.11	I	12862226	12863423	-	1.30116	1.83542
Y18D10A.12	I	12866108	12866884	-	0.602819	0.850341
Y18D10A.23	I	12867083	12869544	-	0.814978	1.14961
Y18D10A.13	I	12878640	12902330	+	0.540198	0.762007
Y18D10A.16	I	12903147	12903437	-	0.530387	0.748168
Y18D10A.17	I	12904464	12905635	+	1.14702	1.61799
Y18D10A.18	I	12906450	12907742	-	0.569497	0.803336
Y18D10A.20	I	12922027	12923269	+	0.757907	1.06911
Y18D10A.21	I	12929385	12931056	+	0.652322	0.920169
F08A8.2	I	12942295	12946517	+	1.00353	1.41558
F08A8.3	I	12946934	12950978	+	0.838874	1.18332
F08A8.4	I	12951127	12953915	+	1.12561	1.58779
F08A8.5	I	12955403	12957889	-	0.674517	0.951478
C47B2.1	I	12960359	12962378	-	0.684622	0.965733
C47B2.3	I	12964801	12966250	-	0.869218	1.22612
C47B2.4	I	12967375	12968266	-	0.675903	0.953433
C47B2.5	I	12968947	12970009	+	0.632623	0.892382
C47B2.8	I	12971602	12972246	+	0.792824	1.11836
CC4.2	I	12988262	12995122	+	1.05914	1.49403
CC4.3	I	12995876	13004125	+	0.522778	0.737434
W05B5.2	I	13050448	13055250	+	0.592187	0.835343
Y26D4A.2	I	13066954	13068997	+	0.709012	1.00014
Y26D4A.4	I	13069545	13071177	-	0.632214	0.891805
Y26D4A.3	I	13072054	13074765	-	0.56353	0.794919
Y26D4A.5	I	13076609	13078663	+	0.619491	0.873857
Y26D4A.6	I	13081434	13082152	-	0.709034	1.00017
Y26D4A.8	I	13083307	13085020	-	0.576809	0.81365
Y26D4A.9	I	13086670	13089555	-	0.658892	0.929437
Y26D4A.10	I	13098674	13101888	+	0.771547	1.08835
Y26D4A.11	I	13099921	13101087	-	0.536179	0.756338
C17H1.2	I	13102778	13103046	-	0.738695	1.04201
C17H1.3	I	13104240	13106285	+	0.520812	0.73466
C17H1.4	I	13107479	13112417	-	0.602226	0.849504
C17H1.5	I	13113624	13116421	+	0.542818	0.765702
C17H1.1	I	13119031	13120050	-	0.593066	0.836583
C17H1.8	I	13124163	13130027	-	0.597252	0.842487
C17H1.6	I	13130930	13132399	-	0.581937	0.820884
C17H1.7	I	13136573	13138508	-	0.76643	1.08113
F22G12.1	I	13140393	13145581	+	0.666063	0.939552
F22G12.2	I	13147474	13148682	-	0.504152	0.711159
F22G12.3	I	13152583	13153674	+	0.598499	0.844246
F22G12.4	I	13155387	13159314	-	0.624577	0.881032
F22G12.5	I	13162486	13182420	+	0.57205	0.806938
F17B5.1	I	13184916	13188003	+	1.08668	1.53288
F17B5.2	I	13189778	13194560	-	0.560725	0.790962
F17B5.3	I	13197204	13198098	-	0.792817	1.11835
F17B5.4	I	13199345	13200955	+	0.884033	1.24702
F17B5.5	I	13204483	13205389	+	0.560548	0.790713
ZK1225.1	I	13205650	13207745	+	0.748555	1.05592
ZK1225.2	I	13208427	13210448	+	0.639392	0.90193
ZK1225.4	I	13214096	13216192	-	0.877175	1.23735
ZK1225.5	I	13216609	13218831	-	0.765588	1.07994
ZK1225.6	I	13219127	13219450	+	1.21052	1.70757
ZK1053.1	I	13227981	13230333	-	0.594157	0.838122
ZK1053.2	I	13232238	13234646	+	0.667331	0.941342
ZK1053.5	I	13235353	13236456	+	0.547805	0.772737
ZK1053.6	I	13237040	13240712	+	0.53684	0.75727
ZK1053.4	I	13241757	13244593	+	0.853205	1.20354
ZK1053.3	I	13246839	13249667	+	0.617651	0.871263
F44F1.1	I	13251138	13252888	+	0.707318	0.997747
F44F1.2	I	13253380	13253526	+	0.503267	0.709911
F44F1.3	I	13254127	13257653	+	0.614021	0.866142
F44F1.5	I	13258159	13260203	-	0.580557	0.818937
M01E5.1	I	13272918	13275497	+	0.676777	0.954665
M01E5.2	I	13277632	13280142	-	0.427243	0.602671
M01E5.3	I	13281655	13286325	-	0.575195	0.811374
M01E5.4	I	13287942	13289526	-	0.670453	0.945746
M01E5.6	I	13298287	13300687	-	0.792423	1.1178
T04D3.1	I	13302854	13304278	-	0.715667	1.00952
T04D3.2	I	13306191	13308671	+	0.852422	1.20243
T04D3.3	I	13311079	13318690	-	0.529318	0.746659
T04D3.4	I	13325348	13333322	+	0.560956	0.791287
T04D3.5	I	13329300	13330743	-	0.930671	1.31281
W08E3.2	I	13333663	13336124	-	0.741349	1.04575
W08E3.1	I	13339417	13340008	+	0.69205	0.97621
W08E3.3	I	13340335	13343724	+	0.643628	0.907905
Y40B1A.1	I	13345347	13346762	+	0.536301	0.75651
Y40B1A.2	I	13347066	13349245	+	0.592106	0.835228
Y40B1A.3	I	13355650	13358393	+	0.550661	0.776765
Y40B1A.4	I	13360661	13364136	-	0.569756	0.803701
C01A2.6	I	13383147	13384281	+	0.549982	0.775808
C01A2.5	I	13384820	13386937	+	0.573853	0.80948
C01A2.3	I	13387818	13390954	+	0.592888	0.836331
C01A2.4	I	13392125	13393915	+	0.516368	0.728392
C01A2.2	I	13397256	13398466	+	0.550133	0.776022
C01A2.1	I	13408783	13410493	-	0.790601	1.11523
W05H12.2	I	13411783	13412865	-	0.564241	0.795921
W05H12.1	I	13418465	13423135	+	0.759861	1.07186
Y40B1B.3	I	13424017	13425108	-	0.857575	1.2097
[truncated: 13,282 more rows]

## Sheet: germline
Gene	Chromosome	Start	End	Strand	Expression level (raw)	Normalized expression level	Overall average (includes genes whose locations are not availabe)
Y48G1C.6	I	85052	86284	-	0.328125	0.510504	0.641074
Y48G1C.11	I	86841	89608	+	0.370663	0.576685
Y48G1C.1	I	93092	94714	+	0.694176	1.08001
Y48G1C.7	I	96826	100613	-	0.577927	0.89915
Y48G1C.8	I	101415	107759	-	0.767783	1.19453
F53G12.1	I	109265	110044	-	0.41546	0.64638
F53G12.10	I	111055	112227	+	0.373334	0.58084
F53G12.9	I	112365	113699	+	0.48589	0.755958
F53G12.8	I	113807	114681	+	0.738756	1.14937
F53G12.7	I	115739	117401	+	2.38569	3.7117
F53G12.6	I	118109	120870	+	0.864544	1.34507
F53G12.4	I	135566	136810	+	0.317636	0.494184
F53G12.3	I	137845	144565	+	0.519139	0.807686
F53G12.11	I	145331	145627	-	0.425112	0.661398
F56C11.1	I	146623	154819	-	0.561138	0.87303
F56C11.2	I	160404	166816	-	0.734464	1.14269
F56C11.5	I	180394	181966	+	0.43979	0.684234
F56C11.3	I	182139	182771	-	0.300925	0.468186
K10E9.2	I	186273	188077	+	0.362695	0.564288
K10E9.1	I	189654	202489	+	0.546063	0.849575
Y48G1BL.2	I	203037	207952	+	0.449077	0.698683
Y48G1BL.3	I	212256	214050	-	2.09186	3.25455
Y48G1BL.1	I	216181	218955	+	0.955537	1.48664
Y48G1BL.4	I	217148	217431	-	1.005	1.5636
Y48G1BL.4	I	217148	217431	-	0.439543	0.68385
Y48G1BR.1	I	257414	259155	-	0.399731	0.62191
C53D5.3	I	280120	280445	+	0.366544	0.570277
C53D5.2	I	283500	285934	+	0.478252	0.744073
C53D5.4	I	286352	289075	-	0.385211	0.599318
C53D5.1c	I	302672	305081	+	0.264501	0.411515
C53D5.5	I	305901	310788	-	0.677437	1.05397
C53D5.5	I	305901	310788	-	0.580752	0.903546
C53D5.6	I	311402	314979	-	1.07491	1.67237
C53D5.6	I	311402	314979	-	0.831806	1.29414
Y48G1A.5	I	318826	323353	-	1.04747	1.62968
Y48G1A.5	I	318826	323353	-	1.05196	1.63666
Y48G1A.4	I	323861	330729	+	0.832881	1.29581
Y48G1A.4	I	323861	330729	+	0.88692	1.37989
Y48G1A.3	I	332614	337721	+	0.251878	0.391876
Y48G1A.6	I	343544	348367	-	0.633575	0.985728
Y48G1A.6	I	343544	348367	-	0.556763	0.866224
Y48G1A.6	I	343544	348367	-	0.552239	0.859185
R119.1	I	357243	363904	-	0.741517	1.15367
R119.7	I	364522	367943	+	1.31851	2.05136
R119.2	I	368778	371636	-	0.319113	0.496482
R119.3	I	373691	379072	-	0.571509	0.889166
R119.4	I	379247	381904	-	0.746051	1.16072
R119.6	I	382518	388437	+	0.494391	0.769184
R119.5	I	388798	394414	-	0.248934	0.387296
Y50C1A.1	I	398952	412513	+	0.45362	0.705751
Y50C1A.2	I	415850	418663	-	0.343572	0.534537
C07F11.2	I	420937	423654	+	0.321549	0.500273
W04C9.4	I	462003	462563	+	0.524742	0.816405
W04C9.5	I	462660	465198	-	0.309837	0.48205
W04C9.6	I	482482	487993	-	0.300113	0.466921
W04C9.2	I	488619	489774	+	0.423107	0.658279
W04C9.1	I	490054	496070	+	1.07067	1.66577
Y65B4BL.3	I	496233	502033	-	0.266969	0.415356
Y65B4BL.4	I	503065	506215	-	0.567423	0.882808
Y65B4BL.2	I	506480	508879	+	1.50244	2.33753
Y65B4BL.5	I	511481	516397	-	0.619683	0.964115
Y65B4BL.6	I	520280	520538	-	0.952569	1.48203
Y65B4BL.1	I	530569	532855	+	0.37945	0.590355
Y65B4BR.8	I	534461	535197	+	1.03149	1.60482
Y65B4BR.5b	I	535811	536496	+	0.514453	0.800396
Y65B4BR.5b	I	535811	536496	+	0.534936	0.832264
Y65B4BR.4b	I	537141	541634	+	0.692	1.07663
Y65B4BR.4b	I	537141	541634	+	0.632494	0.984047
Y65B4BR.4b	I	537141	541634	+	0.610658	0.950074
F56A6.2	I	585863	607574	-	0.402957	0.626928
F56A6.1b	I	618210	621175	+	0.721316	1.12224
Y65B4A.3	I	636939	637810	+	0.371893	0.578598
Y65B4A.3	I	636939	637810	+	0.42289	0.65794
Y65B4A.2	I	645456	653748	+	0.654005	1.01751
Y65B4A.7	I	645642	647228	-	0.515886	0.802626
Y65B4A.1	I	654131	658647	+	0.505105	0.785852
Y65B4A.1	I	654131	658647	+	0.480195	0.747097
Y65B4A.1	I	654131	658647	+	0.666811	1.03744
Y65B4A.8	I	660008	663552	-	0.708365	1.10209
Y65B4A.9	I	663627	666809	-	0.844438	1.31379
Y65B4A.9	I	663627	666809	-	0.565404	0.879666
Y18H1A.12	I	669309	674416	-	0.391237	0.608695
Y18H1A.10	I	683942	686578	-	0.484046	0.753088
Y18H1A.1	I	688533	691259	+	0.490996	0.763901
Y18H1A.1	I	688533	691259	+	0.423986	0.659646
Y18H1A.4	I	692186	694633	-	0.242559	0.377378
Y18H1A.2	I	695068	698277	-	0.351133	0.5463
Y18H1A.3	I	700637	708161	-	0.517511	0.805154
Y18H1A.3	I	700637	708161	-	0.449786	0.699786
Y18H1A.7	I	718128	719687	-	0.563588	0.876842
Y18H1A.6	I	720081	730940	+	0.547908	0.852446
Y18H1A.6	I	720081	730940	+	0.270068	0.420177
Y18H1A.6	I	720081	730940	+	0.524157	0.815493
Y18H1A.6	I	720081	730940	+	0.286039	0.445025
Y18H1A.6	I	720081	730940	+	0.345219	0.537098
Y18H1A.9	I	748486	756927	-	0.527951	0.821397
Y18H1A.8	I	758758	760431	+	0.603433	0.938833
T06A4.2	I	760951	761838	-	0.598671	0.931424
ZC123.3	I	803404	834670	+	0.452939	0.704691
ZC123.1	I	838104	841658	+	0.835411	1.29975
Y95B8A.8	I	850571	854133	+	0.651108	1.01301
Y95B8A.7	I	858569	871820	+	0.436675	0.679388
Y95B8A.7	I	858569	871820	+	0.346163	0.538567
Y95B8A.10	I	873483	882715	-	0.369018	0.574126
Y95B8A.10	I	873483	882715	-	0.341675	0.531585
Y95B8A.10	I	873483	882715	-	0.360665	0.561129
Y95B8A.10	I	873483	882715	-	0.257238	0.400216
Y95B8A.6b	I	888154	889792	+	0.644534	1.00278
Y95B8A.11	I	889934	895101	-	0.658211	1.02406
Y95B8A.4	I	909375	911135	+	0.526966	0.819865
Y95B8A.12	I	912443	919139	-	0.563327	0.876435
Y95B8A.1	I	942414	947678	+	0.314045	0.488597
Y95B8A.1	I	942414	947678	+	0.707148	1.10019
Y95B8A.1	I	942414	947678	+	0.515177	0.801523
Y95B8A.1	I	942414	947678	+	0.394258	0.613394
Y34D9B.1b	I	948673	957321	-	0.375835	0.584731
Y34D9B.1b	I	948673	957321	-	0.415997	0.647216
F54A5.2	I	963715	969334	-	0.302519	0.470665
F54A5.1	I	989685	991794	+	0.591338	0.920016
C54G6.3	I	996047	997110	+	0.433488	0.674429
C54G6.2	I	1003891	1010767	+	0.299318	0.465685
Y34D9A.11	I	1018845	1019159	+	1.83384	2.85313
Y34D9A.1	I	1019917	1029910	-	0.705562	1.09773
Y34D9A.1	I	1019917	1029910	-	0.268538	0.417797
Y34D9A.4	I	1030831	1033437	-	1.11761	1.7388
Y34D9A.4	I	1030831	1033437	-	1.04435	1.62482
Y34D9A.4	I	1030831	1033437	-	1.05005	1.63369
Y34D9A.7	I	1041486	1048188	+	0.478483	0.744433
Y34D9A.7	I	1041486	1048188	+	0.818136	1.27287
Y34D9A.6	I	1049605	1050640	+	0.668853	1.04061
Y34D9A.8	I	1050926	1052164	-	0.367242	0.571362
Y34D9A.2	I	1062449	1064920	+	0.397014	0.617682
R06A10.2	I	1068998	1074345	+	0.346986	0.539847
R06A10.3	I	1078426	1079236	-	0.356408	0.554507
R06A10.1	I	1085970	1088453	+	0.44854	0.697847
R06A10.4	I	1090070	1095795	-	0.559956	0.871191
ZK993.2	I	1108930	1115503	+	0.43224	0.672487
ZK993.1	I	1128361	1131636	+	0.404232	0.628912
ZK993.1	I	1128361	1131636	+	0.3384	0.526489
Y48G8AL.9	I	1136517	1141023	-	0.405574	0.631001
Y48G8AL.14	I	1155404	1156022	-	0.661923	1.02983
Y48G8AL.8b	I	1156599	1157421	+	0.543614	0.845765
Y48G8AL.7	I	1157717	1162876	+	0.601137	0.935262
Y48G8AL.6	I	1176477	1189368	+	0.369734	0.57524
Y48G8AL.5	I	1193200	1207867	+	0.557519	0.867399
Y48G8AL.5	I	1193200	1207867	+	0.620227	0.964962
Y48G8AL.5	I	1193200	1207867	+	0.305034	0.474578
Y48G8AL.5	I	1193200	1207867	+	0.365342	0.568406
Y48G8AL.1	I	1211497	1254500	+	0.243366	0.378634
Y48G8AL.1	I	1211497	1254500	+	0.595978	0.927235
Y48G8AL.1	I	1211497	1254500	+	0.379736	0.590801
Y48G8AL.1	I	1211497	1254500	+	0.362807	0.564462
Y48G8AL.13	I	1224163	1226799	-	0.449518	0.699369
Y48G8AL.13	I	1224163	1226799	-	1.21563	1.89129
Y48G8AL.13	I	1224163	1226799	-	0.442716	0.688786
Y48G8AR.1	I	1259490	1268155	-	0.364923	0.567754
Y48G8AR.1	I	1259490	1268155	-	0.316838	0.492943
Y48G8AR.2	I	1283275	1285284	+	0.362278	0.563639
Y48G8AR.3	I	1287305	1287835	+	0.435464	0.677504
K12C11.4	I	1305583	1328152	+	0.305534	0.475355
K12C11.3	I	1335396	1339011	+	0.514652	0.800705
K12C11.2	I	1340704	1341085	+	0.627187	0.97579
K12C11.1	I	1341356	1344693	-	1.0871	1.69133
F37F2.2	I	1441667	1443943	-	0.577521	0.898518
F47G6.4	I	1446667	1465215	+	0.821624	1.2783
F37F2.3	I	1451138	1453071	-	0.358749	0.558149
F47G6.3	I	1465633	1469537	+	0.706096	1.09856
F47G6.2	I	1471322	1479861	+	0.433398	0.674289
F47G6.1	I	1483107	1490322	+	0.40755	0.634074
Y73E7A.8	I	1634815	1643971	+	0.358286	0.557429
Y71G12B.20a	I	1644872	1651256	-	0.461368	0.717805
Y71G12B.18	I	1651385	1655334	+	0.389507	0.606003
Y71G12B.21	I	1655664	1656701	-	0.477627	0.743102
Y71G12B.22	I	1663427	1666709	-	0.548602	0.853525
Y71G12B.17	I	1667729	1669751	+	1.04064	1.61904
Y71G12B.23b	I	1670093	1676431	-	0.438162	0.681701
Y71G12B.23b	I	1670093	1676431	-	0.469554	0.730541
Y71G12B.16	I	1681814	1684572	+	0.376691	0.586063
Y71G12B.15	I	1698352	1700788	+	0.302388	0.470461
Y71G12B.14	I	1701373	1701699	+	0.603135	0.938369
Y71G12B.11b	I	1721598	1732876	+	0.508433	0.79103
Y71G12B.11b	I	1721598	1732876	+	0.608244	0.946318
Y71G12B.11b	I	1721598	1732876	+	0.432617	0.673074
Y71G12B.11a	I	1721598	1740273	+	0.601718	0.936165
Y71G12B.11a	I	1721598	1740273	+	0.371058	0.577299
Y71G12B.11a	I	1721598	1740273	+	0.483521	0.752272
Y71G12B.11a	I	1721598	1740273	+	0.433509	0.674462
Y71G12B.11a	I	1721598	1740273	+	0.390371	0.607346
Y71G12B.11b	I	1721598	1732876	+	0.271866	0.422974
Y71G12B.9b	I	1755331	1763314	+	0.649215	1.01006
Y71G12B.8	I	1767943	1790006	+	0.461873	0.718591
Y71G12B.8	I	1767943	1790006	+	0.49323	0.767377
Y71G12B.25	I	1771543	1775917	-	0.635592	0.988866
Y71G12B.25	I	1771543	1775917	-	0.850634	1.32343
Y71G12B.26	I	1779840	1782562	-	0.52748	0.820664
Y71G12B.7	I	1792456	1792899	+	0.300529	0.467569
Y71G12B.6	I	1793261	1796342	+	0.48672	0.757249
Y71G12B.27	I	1797440	1798646	-	1.01718	1.58254
Y71G12B.5	I	1799718	1806987	+	0.677237	1.05366
Y71G12B.4	I	1808120	1811670	+	1.37432	2.1382
Y71G12B.4	I	1808120	1811670	+	1.17792	1.83264
Y71G12B.3	I	1812956	1813538	+	0.586801	0.912957
Y71G12B.2	I	1816151	1818497	+	0.420554	0.654306
Y71G12B.1b	I	1823455	1825906	+	0.539787	0.839811
M01D7.6	I	1842461	1843087	+	0.636995	0.99105
M01D7.5	I	1843408	1843786	+	1.78906	2.78346
M01D7.4	I	1845222	1850403	+	0.527131	0.820121
M01D7.1	I	1857893	1860579	-	0.372798	0.580007
M01D7.2	I	1862972	1872280	-	0.473519	0.736711
Y71G12A.4	I	1885206	1894864	-	0.940653	1.46349
Y51F10.7	I	1911847	1913907	-	0.419547	0.652739
W03F11.1	I	2219547	2222294	-	2.37404	3.69358
W03F11.2	I	2223354	2233192	-	0.386876	0.60191
W03F11.3	I	2233779	2234847	-	0.864707	1.34533
W03F11.4	I	2235642	2241358	-	1.06718	1.66034
F12B6.3	I	2242231	2247282	+	0.648854	1.0095
F12B6.2c	I	2250161	2254800	+	0.648743	1.00933
F12B6.1	I	2256153	2267884	-	0.4421	0.687828
Y39G10AR.11	I	2293218	2296602	+	1.14335	1.77884
Y39G10AR.12a	I	2297818	2304393	-	0.498947	0.776272
Y39G10AR.10	I	2300114	2302634	+	1.01826	1.58423
Y39G10AR.12b	I	2302799	2304393	-	0.779265	1.2124
Y39G10AR.13	I	2304717	2306787	-	0.748478	1.1645
Y39G10AR.21	I	2308978	2312046	+	0.687723	1.06997
Y39G10AR.8	I	2313312	2315761	+	0.864459	1.34494
Y39G10AR.7	I	2316310	2317942	+	0.853139	1.32733
Y39G10AR.7	I	2316310	2317942	+	1.00709	1.56685
Y39G10AR.14	I	2318428	2321811	-	1.27471	1.98322
Y39G10AR.14	I	2318428	2321811	-	0.560846	0.872575
Y39G10AR.15	I	2322077	2327253	-	0.671345	1.04449
Y39G10AR.15	I	2322077	2327253	-	0.66163	1.02938
Y39G10AR.16	I	2330963	2332601	-	0.756196	1.17651
Y39G10AR.16	I	2330963	2332601	-	0.872013	1.3567
Y39G10AR.5	I	2342384	2350469	+	0.47334	0.736432
Y39G10AR.5	I	2342384	2350469	+	0.405271	0.630529
Y39G10AR.3	I	2357884	2372930	+	0.307082	0.477765
Y39G10AR.3	I	2357884	2372930	+	0.372314	0.579253
Y39G10AR.3	I	2357884	2372930	+	0.417451	0.649479
Y39G10AR.3	I	2357884	2372930	+	0.303685	0.472479
Y39G10AR.18a	I	2384592	2401489	-	0.436613	0.679292
Y39G10AR.18a	I	2384592	2401489	-	0.443371	0.689806
F23C8.5	I	2418598	2420347	-	0.938766	1.46055
F23C8.6	I	2420963	2421698	-	0.307394	0.47825
F23C8.7	I	2422406	2425074	-	0.813279	1.26532
F23C8.8	I	2429773	2432582	-	0.77304	1.20271
F23C8.9	I	2432711	2433610	-	0.758422	1.17997
F23C8.4	I	2434012	2435576	+	0.682084	1.0612
F23C8.3	I	2438816	2442672	+	0.379678	0.590711
F23C8.1	I	2447316	2447853	+	0.560635	0.872247
F23C8.11	I	2449415	2451055	-	0.394091	0.613134
F23C8.12	I	2451148	2451808	-	0.371285	0.577652
Y74C10AL.2	I	2468966	2471928	-	0.385085	0.599123
Y74C10AL.2	I	2468966	2471928	-	0.261265	0.406482
Y74C10AR.3	I	2472419	2485383	-	0.500738	0.779057
Y74C10AR.3	I	2472419	2485383	-	0.583967	0.908548
Y74C10AR.1	I	2485870	2489500	+	0.354789	0.551987
Y74C10AR.1	I	2485870	2489500	+	0.313589	0.487887
Y23H5B.6	I	2489985	2497262	+	0.801181	1.24649
Y23H5B.6	I	2489985	2497262	+	0.588058	0.914912
Y23H5B.5	I	2498137	2505683	+	0.46195	0.718712
Y23H5B.5	I	2498137	2505683	+	0.454905	0.707751
Y23H5B.4	I	2533292	2541849	+	0.451932	0.703125
Y23H5B.3	I	2544774	2546154	+	0.430493	0.66977
Y23H5B.8	I	2546967	2548328	-	0.947711	1.47447
Y23H5B.2	I	2549297	2550199	+	0.616655	0.959404
Y23H5B.9	I	2551376	2551591	-	0.852749	1.32672
Y23H5B.1	I	2553095	2557426	+	0.497007	0.773253
C55C2.3	I	2560923	2561821	+	0.645831	1.0048
C55C2.2	I	2562669	2562998	+	1.55656	2.42173
C55C2.1	I	2568761	2570747	+	0.306429	0.476748
K07A3.1	I	2581204	2586123	-	0.386993	0.602091
K07A3.2a	I	2587697	2595414	-	0.620679	0.965665
K07A3.3b	I	2599990	2602628	+	0.69457	1.08063
Y23H5A.4	I	2617561	2620350	+	0.48695	0.757607
Y23H5A.3	I	2620660	2621735	+	0.864651	1.34524
Y23H5A.2	I	2621958	2623117	+	0.492693	0.766542
F40E3.3	I	2638650	2639314	+	0.366787	0.570655
F40E3.2	I	2642741	2643704	+	0.585571	0.911043
F40E3.5	I	2645310	2648039	-	1.05861	1.64701
F40E3.6	I	2650738	2651712	-	0.333282	0.518527
F32B5.7	I	2673246	2682729	-	0.56615	0.880827
F32B5.8	I	2686699	2689416	-	0.628833	0.978351
F32B5.4	I	2692110	2692400	+	1.36566	2.12472
F32B5.3	I	2693103	2694085	+	0.505593	0.786611
F32B5.2	I	2697441	2699956	+	0.396176	0.616379
F32B5.1	I	2700421	2702083	+	1.90872	2.96962
Y71F9B.16	I	2718129	2721470	-	0.36432	0.566816
Y71F9B.6	I	2722520	2726741	-	0.505222	0.786035
Y71F9B.4	I	2727019	2727305	+	0.385734	0.600132
Y71F9B.2	I	2731565	2735314	+	0.411922	0.640877
Y71F9B.2	I	2731565	2735314	+	0.375145	0.583658
Y71F9B.8	I	2735547	2742497	-	0.361205	0.56197
Y71F9B.7	I	2755819	2758205	-	1.1928	1.85578
Y71F9B.10b	I	2761315	2776083	-	0.731506	1.13809
Y71F9B.10b	I	2761315	2776083	-	0.282683	0.439804
Y71F9B.10b	I	2761315	2776083	-	0.385544	0.599837
Y71F9B.10a	I	2761319	2776083	-	0.389532	0.606041
Y71F9B.10a	I	2761319	2776083	-	0.439539	0.683844
Y71F9B.10a	I	2761319	2776083	-	0.463137	0.720558
Y71F9B.13c	I	2776434	2777207	-	0.466182	0.725296
Y71F9B.14	I	2780851	2782772	-	0.508829	0.791646
Y71F9B.14	I	2780851	2782772	-	0.50422	0.784476
Y71F9B.15	I	2783049	2784272	-	0.515504	0.802032
W03D8.9	I	2784668	2785797	-	1.14725	1.78491
W03D8.10	I	2786136	2787513	+	1.65135	2.5692
W03D8.1	I	2787856	2790310	-	0.542096	0.843403
W03D8.8	I	2791690	2794896	+	0.711144	1.10641
W03D8.2	I	2798214	2799845	-	0.696568	1.08373
W03D8.6	I	2802823	2815644	+	0.746112	1.16082
W03D8.5	I	2816818	2820023	+	0.693201	1.0785
W03D8.3	I	2820870	2822086	-	0.689093	1.0721
W10C8.2	I	2823469	2830291	-	0.27876	0.433701
W10C8.1	I	2846721	2849793	+	0.332781	0.517747
W10C8.5	I	2854052	2855671	-	1.84865	2.87616
Y71F9AL.11	I	2862404	2864447	+	0.306763	0.477268
Y71F9AL.12	I	2871258	2875290	-	0.261351	0.406616
Y71F9AL.13b	I	2875432	2875947	-	0.647945	1.00809
Y71F9AL.9	I	2876937	2878038	+	0.655428	1.01973
Y71F9AL.14	I	2880922	2883441	-	0.633615	0.985791
Y71F9AL.16	I	2883865	2893714	-	0.431395	0.671173
Y71F9AL.16	I	2883865	2893714	-	0.309772	0.481949
Y71F9AL.7	I	2887801	2889356	+	0.554023	0.86196
Y71F9AL.17	I	2895563	2900802	-	1.10376	1.71725
Y71F9AL.18	I	2907858	2924695	-	0.549696	0.855228
Y71F9AL.1	I	2925246	2928009	+	0.428074	0.666006
Y71F9AL.1	I	2925246	2928009	+	0.604466	0.940441
Y71F9AM.5	I	2929841	2931256	+	0.294111	0.457584
Y71F9AM.4b	I	2936043	2944424	+	0.441276	0.686546
Y71F9AR.1	I	2949976	2957868	-	0.317738	0.494343
Y71F9AR.2	I	2981736	2985168	-	0.516384	0.803401
Y71F9AR.3	I	2986188	2995914	-	0.379519	0.590464
Y54E10BL.4	I	2996511	3001267	+	0.93985	1.46224
Y54E10BL.4	I	2996511	3001267	+	0.368096	0.572691
Y54E10BL.5	I	3001465	3002838	-	0.304597	0.473899
Y54E10BL.6	I	3006030	3013446	-	1.80032	2.80097
Y54E10BL.6	I	3006030	3013446	-	0.275572	0.42874
Y54E10BL.6	I	3006030	3013446	-	0.403185	0.627284
Y54E10BL.2	I	3010691	3011608	+	0.969647	1.5086
Y54E10BR.4	I	3015746	3021423	+	0.491926	0.765348
Y54E10BR.4	I	3015746	3021423	+	0.87456	1.36066
Y54E10BR.3	I	3021665	3028164	+	0.303307	0.471891
Y54E10BR.5	I	3028477	3031093	-	0.341016	0.530559
Y54E10BR.6	I	3031339	3032939	-	0.339602	0.528359
Y54E10BR.2	I	3033007	3033825	+	0.562936	0.875827
Y54E10BR.7	I	3035239	3047795	-	0.358917	0.55841
Y54E10BR.1	I	3059315	3069251	+	0.612285	0.952606
M01B12.3	I	3069497	3070141	-	0.384914	0.598857
M01B12.1	I	3087241	3087940	+	0.334825	0.520927
C45E1.4	I	3113019	3117626	-	0.399794	0.622007
K09H9.4	I	3133797	3135234	-	0.364541	0.567159
K09H9.3	I	3137210	3138412	+	1.71441	2.66731
K09H9.6	I	3144522	3147785	-	0.93915	1.46115
K09H9.2	I	3148018	3150305	+	0.875448	1.36204
K09H9.7	I	3150779	3152327	-	0.465446	0.72415
K09H9.1	I	3152836	3155569	+	0.567134	0.882359
Y54E10A.7	I	3162817	3163514	+	0.52383	0.814985
Y54E10A.6	I	3163693	3167434	+	0.646308	1.00554
Y54E10A.12	I	3193660	3198832	-	0.703793	1.09498
Y54E10A.13	I	3199541	3203230	-	0.486551	0.756986
Y54E10A.4b	I	3211059	3217022	+	0.3763	0.585456
Y54E10A.14	I	3217421	3220078	-	0.532118	0.827879
Y54E10A.15b	I	3223620	3227968	-	0.730738	1.1369
Y54E10A.3	I	3229449	3233086	+	0.449914	0.699986
Y54E10A.2	I	3233392	3242489	+	0.373366	0.580891
Y54E10A.2	I	3233392	3242489	+	0.384371	0.598013
Y54E10A.16b	I	3245600	3246062	-	0.461672	0.718278
Y44E3B.2	I	3261394	3264111	+	1.26397	1.96651
W01B11.3	I	3267103	3268800	+	1.18857	1.8492
W01B11.5	I	3269574	3277656	-	0.459969	0.715629
W01B11.2	I	3287480	3293128	+	0.666617	1.03714
W01B11.1	I	3299607	3300491	+	0.55396	0.861862
Y44E3A.2	I	3302198	3307466	-	0.646986	1.00659
Y44E3A.3	I	3318056	3318576	-	0.366614	0.570386
Y44E3A.6b	I	3340560	3349892	-	0.815439	1.26868
W05F2.7	I	3351446	3363363	+	0.631629	0.9827
W05F2.3	I	3367769	3368551	-	2.329	3.62351
W05F2.6	I	3368861	3371385	+	0.884846	1.37666
W05F2.5	I	3371770	3373833	+	0.300158	0.466992
K03E5.1	I	3429605	3431965	+	0.276365	0.429974
Y47G6A.12	I	3433301	3438534	-	1.01727	1.58269
Y47G6A.28	I	3439109	3447705	+	0.679547	1.05725
Y47G6A.28	I	3439109	3447705	+	0.916024	1.42517
Y47G6A.13	I	3439438	3442189	-	0.462709	0.719892
Y47G6A.11	I	3449328	3462073	+	0.939951	1.46239
Y47G6A.14	I	3462376	3466289	-	0.415768	0.64686
Y47G6A.10	I	3467135	3477950	+	0.765685	1.19127
Y47G6A.10	I	3467135	3477950	+	0.81147	1.2625
Y47G6A.15b	I	3473076	3476292	-	1.22881	1.91181
Y47G6A.9	I	3479330	3481350	+	0.387774	0.603306
Y47G6A.8	I	3482031	3484366	+	0.860618	1.33897
Y47G6A.16	I	3487863	3490389	-	0.326599	0.50813
Y47G6A.17	I	3492714	3499708	-	0.418571	0.651222
Y47G6A.17	I	3492714	3499708	-	0.286593	0.445888
Y47G6A.7b	I	3502928	3507152	+	0.379489	0.590416
Y47G6A.18	I	3509714	3512661	-	0.521853	0.811909
Y47G6A.6	I	3516554	3523252	+	0.678639	1.05584
Y47G6A.19a	I	3523476	3529844	-	0.383641	0.596877
Y47G6A.19b	I	3525924	3529844	-	0.93548	1.45544
Y47G6A.5b	I	3534808	3538903	+	0.55308	0.860493
Y47G6A.20b	I	3539649	3546896	-	0.430871	0.670358
Y47G6A.20c	I	3543559	3546896	-	0.498256	0.775196
Y47G6A.4	I	3547130	3551851	+	0.444529	0.691607
Y47G6A.21	I	3552006	3559798	-	0.492084	0.765594
Y47G6A.21	I	3552006	3559798	-	0.294255	0.457808
Y47G6A.27	I	3555583	3557402	+	0.5052	0.786
Y47G6A.22	I	3559996	3562846	-	0.53342	0.829906
Y47G6A.23	I	3565245	3578476	-	0.642201	0.99915
Y47G6A.23	I	3565245	3578476	-	0.539738	0.839736
Y47G6A.29	I	3578694	3600679	-	0.451116	0.701855
Y47G6A.3	I	3602022	3602860	+	0.739824	1.15103
Y47G6A.24	I	3604681	3605696	-	0.695072	1.08141
Y47G6A.2	I	3608370	3611705	+	1.45835	2.26893
Y47G6A.2	I	3608370	3611705	+	1.01669	1.58179
Y47G6A.1	I	3611944	3618109	+	0.790639	1.23009
Y47G6A.1	I	3611944	3618109	+	0.407101	0.633376
Y47G6A.26	I	3618950	3619638	-	0.731257	1.1377
T28F2.3	I	3629473	3630732	+	0.706668	1.09945
T28F2.2	I	3637577	3638770	+	0.354542	0.551603
T28F2.1	I	3639650	3641471	+	0.557657	0.867614
T28F2.5	I	3641606	3646883	-	0.529629	0.824008
T28F2.6	I	3651298	3652601	-	0.796859	1.23977
T28F2.8	I	3653960	3655267	+	1.04328	1.62315
T28F2.7	I	3655634	3660979	-	0.710961	1.10613
D1037.2	I	3667126	3671663	-	0.556756	0.866211
D1037.3	I	3680292	3680901	-	0.547497	0.851806
D1037.4	I	3683273	3684061	-	0.507187	0.789092
D1037.1	I	3684804	3690049	+	0.597125	0.929019
D1037.5	I	3690183	3694016	-	0.700967	1.09058
H26D21.2	I	3694373	3697537	-	1.19012	1.85161
H26D21.1	I	3698114	3699224	+	1.01247	1.57522
F21A9.2	I	3706099	3708765	-	0.405444	0.630798
F21A9.1	I	3712272	3713115	+	0.467945	0.728038
T12F5.4	I	3713766	3721062	-	0.607693	0.94546
T12F5.3	I	3727063	3730939	+	1.2654	1.96873
T12F5.2	I	3731373	3732836	+	0.905483	1.40877
T12F5.1	I	3741470	3742530	+	0.969697	1.50867
Y8G1A.1	I	3746677	3748147	+	0.333803	0.519338
Y8G1A.2	I	3748752	3753907	-	0.606098	0.942979
ZK770.3	I	3755605	3758993	-	0.553738	0.861516
ZK770.1	I	3769574	3773878	+	0.388268	0.604074
C32E8.7	I	3778134	3781394	-	0.530416	0.825232
C32E8.5	I	3782139	3783182	+	0.785599	1.22225
C32E8.4	I	3783944	3784177	+	1.40837	2.19116
C32E8.3	I	3786596	3787383	+	0.352452	0.548352
C32E8.8	I	3789416	3792797	-	1.10412	1.71782
C32E8.9	I	3794630	3798051	-	0.381155	0.593009
C32E8.1	I	3796168	3796686	+	0.512006	0.79659
C32E8.11	I	3807901	3816507	-	0.538171	0.837298
F53F10.5	I	3818081	3821326	+	0.871234	1.35548
F53F10.4	I	3824953	3826045	+	0.521514	0.811381
F53F10.3	I	3827239	3828039	+	0.329573	0.512757
F53F10.1	I	3834163	3837750	-	1.48593	2.31185
T03F1.5	I	3838391	3839433	-	1.63932	2.55048
T03F1.4	I	3848195	3851908	+	0.550555	0.856565
T03F1.11	I	3853855	3854157	+	0.947032	1.47341
T03F1.7	I	3854248	3859294	-	0.457854	0.712339
T03F1.8	I	3859686	3862554	-	0.306824	0.477363
T03F1.9	I	3862937	3865939	-	0.999948	1.55574
T03F1.3	I	3867554	3868959	+	0.877717	1.36557
T03F1.2	I	3869223	3870888	+	0.455723	0.709023
T03F1.10	I	3871505	3873398	-	1.06742	1.66071
T03F1.1	I	3874373	3875729	+	0.845195	1.31497
C50F2.3	I	3877068	3880686	+	0.61428	0.95571
C50F2.2	I	3881835	3888217	+	0.837458	1.30293
C50F2.4	I	3889131	3891520	-	0.355131	0.552521
C50F2.1	I	3892334	3895273	+	0.495614	0.771087
C50F2.5	I	3895826	3897352	-	1.04325	1.6231
C50F2.7	I	3900510	3901333	-	0.754537	1.17392
C50F2.8	I	3901556	3905202	-	0.534521	0.831618
T20F5.2	I	3908754	3909516	+	0.40207	0.625549
T20F5.3	I	3909688	3912473	-	0.352589	0.548565
T20F5.4	I	3912827	3915200	-	0.6719	1.04536
T20F5.5	I	3918438	3919175	-	0.897245	1.39595
T20F5.6	I	3920572	3925125	-	0.630138	0.980382
T20F5.7	I	3925839	3927883	-	0.60361	0.939109
T21E3.2	I	3930832	3931546	+	0.447676	0.696503
T21E3.1	I	3932214	3934717	+	2.04199	3.17698
T21E3.3	I	3935496	3943608	-	0.413056	0.642641
F47B3.8	I	3943945	3953944	-	0.368962	0.574038
F47B3.4	I	3961039	3962201	+	0.978903	1.523
F47B3.5	I	3963117	3964179	-	0.975514	1.51772
F47B3.3	I	3964372	3965316	+	0.671502	1.04474
F47B3.6	I	3965740	3967077	-	1.08438	1.68711
F47B3.7	I	3968166	3969943	-	1.17552	1.82889
F47B3.2	I	3970376	3971279	+	0.812701	1.26442
F47B3.1	I	3972164	3973705	+	1.15287	1.79366
F28H1.5	I	3978495	3979526	-	0.508507	0.791145
F28H1.3	I	3983207	3986386	+	1.0447	1.62537
F28H1.2	I	3987980	3988556	+	0.770161	1.19823
F28H1.1	I	3995739	3996404	+	0.354762	0.551946
F55C7.7c	I	3999350	4020292	-	0.469208	0.730004
F55C7.7f	I	4002595	4031628	-	0.600224	0.93384
F55C7.2	I	4005437	4006021	+	0.287488	0.447279
C09D1.2	I	4071800	4072564	-	0.574007	0.893052
C24G7.4	I	4094611	4098111	+	0.874272	1.36021
C24G7.3	I	4098568	4099269	+	0.345474	0.537495
C24G7.2	I	4103714	4107968	+	0.9457	1.47134
C24G7.1	I	4109408	4112386	+	0.755615	1.1756
H31G24.1	I	4123482	4124705	+	0.418518	0.651139
E01A2.3b	I	4126179	4129102	+	0.793666	1.2348
E01A2.4	I	4129631	4132193	-	0.693826	1.07947
E01A2.4	I	4129631	4132193	-	0.702729	1.09332
E01A2.2b	I	4133316	4135063	+	0.728233	1.133
E01A2.7	I	4142344	4144568	-	0.382749	0.595488
E01A2.7	I	4142344	4144568	-	0.356561	0.554745
E01A2.8	I	4145352	4148256	-	0.891298	1.3867
R12E2.15	I	4148942	4149412	-	1.6269	2.53116
R12E2.14	I	4150001	4150563	+	1.27091	1.9773
R12E2.6	I	4151209	4151747	-	0.465428	0.724122
R12E2.7	I	4154069	4154405	-	1.55904	2.42558
R12E2.8	I	4155595	4158699	-	0.493368	0.767591
R12E2.9	I	4159098	4161111	-	0.746741	1.16179
R12E2.5	I	4162058	4164419	+	0.505882	0.787062
R12E2.10	I	4169085	4171588	-	2.04953	3.18869
R12E2.11	I	4172849	4173624	-	0.573009	0.891499
R12E2.12	I	4173972	4174740	-	0.547227	0.851387
R12E2.3	I	4175324	4177131	+	0.479182	0.745521
R12E2.13	I	4177419	4178436	-	0.330779	0.514632
R12E2.2	I	4178862	4181739	+	0.670094	1.04255
R12E2.1	I	4182222	4184688	+	0.53737	0.836051
C18E3.6	I	4190160	4193025	+	0.883039	1.37385
C18E3.5	I	4193250	4203173	+	0.625453	0.973093
C18E3.4	I	4202419	4203042	+	0.441719	0.687234
C18E3.3	I	4203462	4208337	+	0.72234	1.12383
C18E3.8	I	4208594	4210342	-	0.913269	1.42088
C18E3.2	I	4210999	4212514	+	0.665534	1.03545
C18E3.1	I	4212744	4214263	+	0.72075	1.12136
C18E3.9	I	4214425	4215669	-	0.862202	1.34143
C43E11.5	I	4237035	4238560	+	1.32925	2.06807
C43E11.7	I	4239173	4242727	-	0.329383	0.51246
C43E11.8	I	4242939	4247581	-	0.565811	0.8803
C43E11.4	I	4247762	4249261	+	0.889789	1.38435
C43E11.11	I	4249500	4253073	+	0.486313	0.756615
C43E11.3	I	4254477	4258170	+	0.59063	0.918914
C43E11.9	I	4267331	4267968	-	0.688222	1.07075
C43E11.10	I	4268268	4270288	-	0.722804	1.12455
C43E11.1	I	4270736	4273014	+	0.617536	0.960774
Y47D9A.4	I	4273915	4274743	-	0.531776	0.827348
Y47D9A.3	I	4275932	4276446	+	0.6664	1.0368
Y47D9A.5	I	4277934	4279985	-	0.68254	1.06191
Y47D9A.2b	I	4298627	4301782	+	1.09156	1.69828
Y47D9A.1b	I	4304332	4307967	+	0.429717	0.668562
ZK973.6	I	4321096	4358873	+	0.41205	0.641076
ZK973.6	I	4321096	4358873	+	0.777654	1.20989
ZK973.6	I	4321096	4358873	+	0.7296	1.13513
ZK973.6	I	4321096	4358873	+	0.783918	1.21963
ZK973.6	I	4321096	4358873	+	0.707118	1.10015
ZK973.6	I	4321096	4358873	+	0.762646	1.18654
ZK973.6	I	4321096	4358873	+	0.759944	1.18234
ZK973.6	I	4321096	4358873	+	0.36461	0.567267
ZK973.6	I	4321096	4358873	+	0.517112	0.804533
ZK973.5	I	4359117	4362549	+	0.560452	0.871962
ZK973.5	I	4359117	4362549	+	0.661772	1.0296
ZK973.8	I	4364952	4366950	-	0.603373	0.93874
ZK973.3	I	4368107	4370274	+	0.642562	0.999711
T21E12.4	I	4386791	4401756	+	0.847828	1.31907
T21E12.3	I	4403393	4404586	+	0.405659	0.631132
T21E12.2	I	4411803	4419306	+	0.442647	0.68868
T21E12.5	I	4412296	4413222	-	0.809547	1.25951
C11D9.1	I	4422120	4426056	+	0.683856	1.06396
C41D11.3	I	4428993	4431917	-	0.416595	0.648147
C41D11.4	I	4441647	4444106	-	0.672075	1.04563
C41D11.2	I	4444731	4446257	+	0.548498	0.853365
C41D11.5	I	4449999	4450924	-	1.267	1.97123
C41D11.7	I	4451506	4456806	-	0.753227	1.17189
C41D11.1	I	4457392	4458672	+	0.62184	0.967471
C41D11.6	I	4460147	4462705	-	0.38792	0.603534
T01A4.3	I	4463855	4466648	+	0.292512	0.455096
T01A4.2	I	4481239	4484425	+	1.00678	1.56637
D1007.15	I	4557692	4563644	+	0.383847	0.597197
D1007.14	I	4564381	4565925	+	0.547254	0.851428
D1007.13	I	4566738	4568313	+	0.483463	0.752181
D1007.1	I	4568963	4570025	-	0.381141	0.592987
D1007.2	I	4571215	4572889	-	0.32601	0.507212
D1007.3	I	4575790	4577201	-	0.553985	0.861901
D1007.4	I	4580023	4580585	-	0.776585	1.20823
D1007.6	I	4583943	4584492	-	0.646031	1.00511
D1007.12	I	4585142	4586139	+	0.508062	0.790453
D1007.9	I	4590431	4591588	+	0.436028	0.678381
D1007.7	I	4598299	4602640	-	0.72439	1.12702
D1007.8	I	4604404	4605278	+	0.720551	1.12105
C44E4.5	I	4605690	4610114	+	0.600332	0.934008
C44E4.2	I	4631358	4633348	-	0.472735	0.73549
C44E4.4	I	4634111	4635403	+	1.11601	1.73631
C44E4.6	I	4635816	4636342	-	0.919695	1.43088
C44E4.3	I	4637536	4640873	-	0.798293	1.242
Y119C1A.1	I	4641408	4643133	-	0.620085	0.96474
B0041.3	I	4644681	4645626	+	0.302203	0.470173
B0041.4	I	4645738	4646958	-	0.810658	1.26124
B0041.5	I	4648441	4650703	-	0.495778	0.771341
B0041.6	I	4652187	4652907	-	0.657127	1.02237
B0041.1	I	4664872	4665757	+	0.554045	0.861994
B0041.7	I	4666147	4671715	-	0.646987	1.00659
T04D1.3	I	4675140	4678853	+	0.515018	0.801275
T04D1.2	I	4679672	4682756	+	0.375969	0.58494
T04D1.4	I	4686398	4697868	-	0.552397	0.85943
W09C3.4	I	4704623	4705714	+	0.521289	0.811032
W09C3.3	I	4708102	4708763	+	0.534172	0.831075
W09C3.6	I	4709357	4710422	-	1.73718	2.70274
W09C3.2	I	4711429	4713447	+	0.595531	0.926538
W09C3.7	I	4714383	4715162	-	1.47838	2.30009
W09C3.8	I	4716060	4717625	-	0.785033	1.22137
W09C3.1	I	4717912	4719576	+	0.966935	1.50438
C10H11.7	I	4719804	4720616	+	0.921705	1.43401
C10H11.6	I	4721207	4723717	+	1.76786	2.75047
C10H11.5	I	4724066	4726764	+	0.327076	0.508871
C10H11.4	I	4727332	4730298	+	0.672743	1.04667
C10H11.3	I	4731624	4735230	+	1.0946	1.70301
C10H11.8	I	4735757	4737785	-	0.246597	0.383661
C10H11.9	I	4738956	4744262	-	0.614236	0.955641
C10H11.1	I	4753750	4759485	+	0.695514	1.08209
C10H11.10	I	4759985	4761505	-	1.14203	1.7768
M04F3.3	I	4763242	4764697	-	1.16359	1.81034
M04F3.2	I	4765755	4769402	+	0.432487	0.672872
M04F3.1	I	4770305	4771267	+	0.687626	1.06982
M04F3.4	I	4771842	4773025	-	0.503665	0.783612
M04F3.5	I	4774059	4777717	-	0.613891	0.955104
F54D7.4	I	4790664	4792476	-	0.500539	0.778748
F54D7.3	I	4800099	4804172	+	0.419926	0.653329
F54D7.2	I	4805625	4809426	+	0.711727	1.10732
F54D7.1	I	4814236	4816113	+	0.516124	0.802995
F57C9.6	I	4821977	4824812	+	0.368562	0.573417
F57C9.7	I	4825170	4826634	-	0.716141	1.11419
F57C9.5	I	4827080	4829677	+	1.17869	1.83382
F57C9.3	I	4836188	4840172	+	0.90699	1.41111
F57C9.2	I	4845124	4847225	+	0.347433	0.540544
C01F4.1	I	4866190	4868169	+	0.506602	0.788181
F25F8.1	I	4884914	4895327	+	0.447761	0.696635
F25F8.2	I	4885188	4887942	-	0.332857	0.517866
F21F3.4	I	4896004	4897542	+	0.681151	1.05975
F21F3.5	I	4897692	4900901	-	0.465995	0.725004
F21F3.3	I	4901999	4903101	+	0.9958	1.54929
F21F3.2	I	4903497	4905109	+	0.929981	1.44688
F21F3.1	I	4906848	4911760	+	1.68864	2.62721
F21F3.6	I	4912280	4914045	-	0.603212	0.938489
F28B3.4	I	4934119	4935477	+	0.421509	0.655793
F28B3.3	I	4937137	4941027	+	0.416381	0.647814
F28B3.2	I	4941659	4942327	+	0.328792	0.511542
F28B3.1	I	4943024	4948942	+	0.549923	0.855582
F28B3.7	I	4951811	4957661	-	0.813779	1.26609
W03G9.3	I	4959493	4961310	+	0.956282	1.4878
W03G9.2	I	4962453	4964239	+	0.964085	1.49994
W03G9.4	I	4964895	4967071	-	0.647387	1.00722
W03G9.5	I	4968008	4970246	-	0.682999	1.06262
W03G9.1	I	4980331	4983521	+	0.316902	0.493042
W03G9.6	I	4984820	4986617	-	0.593122	0.922791
W03G9.7	I	4986957	4989398	-	0.409496	0.637102
F54C1.2	I	5003465	5004884	+	0.597074	0.92894
F54C1.8	I	5004960	5006012	-	0.790837	1.2304
F54C1.1	I	5008793	5013374	+	0.578995	0.900812
F54C1.6	I	5014351	5016260	-	0.422329	0.657068
F54C1.7	I	5019003	5020063	-	0.766247	1.19214
C46H11.6	I	5020877	5023166	+	0.839616	1.30629
C46H11.3	I	5041492	5042055	+	0.418327	0.650841
C46H11.7	I	5042195	5043055	-	0.835083	1.29924
C46H11.8	I	5044298	5045723	-	0.756918	1.17763
C46H11.9	I	5046481	5047993	-	0.861975	1.34108
C46H11.2	I	5050131	5052474	+	0.80521	1.25276
C46H11.1	I	5055689	5056042	+	0.330159	0.513667
Y110A7A.20	I	5100769	5101677	+	0.446566	0.694776
Y110A7A.12	I	5101756	5103404	-	0.772113	1.20127
Y110A7A.13	I	5103810	5104914	-	0.575277	0.895028
Y110A7A.11	I	5106296	5107561	+	0.302237	0.470227
Y110A7A.11	I	5106296	5107561	+	0.344709	0.536305
Y110A7A.10	I	5107847	5109950	+	0.466039	0.725073
Y110A7A.16	I	5114202	5118850	-	0.669753	1.04201
Y110A7A.17b	I	5125897	5127190	-	0.669819	1.04212
Y110A7A.8	I	5127853	5129537	+	0.73254	1.1397
Y110A7A.7	I	5129782	5131050	+	0.52605	0.818439
Y110A7A.6b	I	5131525	5133909	+	0.650072	1.01139
Y110A7A.5	I	5134770	5137841	+	0.510277	0.793898
Y110A7A.4	I	5138273	5139311	+	1.07966	1.67975
Y110A7A.3	I	5141682	5149119	+	0.405773	0.63131
Y110A7A.3	I	5141682	5149119	+	0.362135	0.563416
Y110A7A.2	I	5154532	5158470	+	0.422896	0.65795
Y110A7A.18	I	5158818	5162207	-	1.67711	2.60928
Y110A7A.19	I	5162701	5164872	-	0.847091	1.31792
F56A3.4	I	5171497	5175524	-	0.897708	1.39667
F56A3.2	I	5182739	5186143	+	0.942505	1.46637
F56A3.1	I	5190151	5195125	+	0.690209	1.07384
C32E12.2	I	5198087	5199687	+	0.349259	0.543384
C32E12.3	I	5200355	5203409	-	0.779867	1.21333
C32E12.4	I	5230631	5241878	-	0.469541	0.730521
C32E12.1	I	5233064	5235225	+	0.886265	1.37887
B0261.4	I	5244265	5245295	+	0.354302	0.551229
B0261.5	I	5249790	5250440	-	0.420628	0.654421
B0261.6	I	5255557	5256900	-	1.05529	1.64185
B0261.1	I	5263711	5268119	+	0.55139	0.857863
B0261.7	I	5269650	5270937	-	1.06307	1.65395
C01G8.1	I	5273015	5274211	-	2.09745	3.26326
C01G8.2	I	5274773	5278701	-	0.430734	0.670144
C01G8.3	I	5279055	5281519	-	0.586934	0.913163
C01G8.4	I	5282266	5283929	-	0.412695	0.64208
C01G8.6	I	5298975	5300309	-	1.13753	1.76979
F48C1.4	I	5313347	5313726	-	0.327651	0.509766
F48C1.3	I	5314336	5314609	+	0.355272	0.55274
F48C1.5	I	5317640	5318113	-	0.98296	1.52931
F48C1.6	I	5318336	5319274	-	0.411749	0.640607
F48C1.2	I	5319734	5321070	+	0.555373	0.864061
F48C1.7	I	5330646	5332160	-	1.19898	1.86539
F48C1.8	I	5333919	5337958	-	0.854988	1.33021
F55A12.6	I	5338925	5341980	+	0.553456	0.861078
F55A12.7	I	5342484	5344707	-	0.62264	0.968716
F55A12.5	I	5345931	5349464	+	0.72142	1.1224
F55A12.8	I	5349784	5353770	-	0.812517	1.26413
F55A12.3	I	5358528	5364150	+	0.420121	0.653632
F55A12.1	I	5368481	5372474	+	1.43426	2.23145
C24A11.2	I	5380163	5383032	+	0.722916	1.12473
C24A11.5	I	5384642	5385740	-	0.46753	0.727393
C24A11.6	I	5396272	5396506	-	0.432197	0.672421
C24A11.1	I	5401862	5402850	+	0.711827	1.10747
C24A11.9	I	5413130	5415538	-	0.47491	0.738874
C30H7.2	I	5417108	5420102	-	0.403293	0.627452
F27C1.6	I	5421511	5428443	-	0.501901	0.780867
F27C1.4	I	5422789	5423208	+	0.467965	0.72807
F27C1.3	I	5426367	5427200	+	0.460825	0.716961
F27C1.8	I	5432200	5433054	-	1.19145	1.85369
F27C1.10	I	5433575	5436785	-	0.431682	0.671619
F27C1.1	I	5434857	5435755	+	1.96382	3.05535
F27C1.11	I	5436801	5442539	-	0.495267	0.770546
F27C1.12	I	5443815	5444122	-	0.446797	0.695135
F27C1.13	I	5445653	5446560	-	0.316491	0.492403
T05E8.1	I	5455733	5459526	-	0.599593	0.932859
T05E8.2	I	5465953	5469630	-	0.584031	0.908648
T05E8.3	I	5472640	5479441	-	0.509568	0.792796
C09D4.5	I	5484833	5485715	-	0.642281	0.999274
C09D4.6	I	5486461	5487153	-	0.589393	0.916989
C09D4.3	I	5488399	5490412	+	0.859469	1.33718
C09D4.2	I	5491503	5493187	+	1.51729	2.36063
F59A3.3	I	5505552	5507026	-	0.458057	0.712655
F59A3.4	I	5507442	5509172	-	0.547054	0.851118
F59A3.5	I	5509579	5510279	-	0.422553	0.657416
F59A3.6	I	5510457	5511672	-	0.440347	0.6851
F59A3.7	I	5517296	5518566	-	0.392407	0.610514
F59A3.1	I	5520394	5529522	+	0.527321	0.820417
F59A3.8	I	5522438	5525276	-	0.679004	1.05641
F59A3.9	I	5530764	5533713	-	0.501834	0.780763
F59A3.10	I	5542633	5543337	-	0.342096	0.53224
M01A10.3	I	5549306	5550293	-	0.482883	0.75128
M01A10.4	I	5555294	5557612	-	0.431022	0.670593
M01A10.1	I	5562754	5566202	+	0.996161	1.54985
M01E11.5	I	5571959	5572920	-	2.10505	3.27509
M01E11.3	I	5573246	5576640	+	0.814761	1.26762
M01E11.6	I	5577196	5579184	-	1.44806	2.25292
M01E11.2	I	5579669	5581797	+	0.484185	0.753305
M01E11.1	I	5582105	5583266	+	0.604021	0.939748
F46F11.3	I	5601807	5603630	-	0.412026	0.641038
F46F11.4	I	5607929	5608839	-	0.531539	0.826979
F46F11.5	I	5609591	5610257	-	0.70239	1.09279
F46F11.6	I	5616865	5618416	-	0.558973	0.869662
F46F11.2	I	5619605	5620498	+	2.06755	3.21673
F46F11.7	I	5622141	5622924	+	0.499563	0.77723
F46F11.8	I	5624694	5626077	-	0.578175	0.899536
M01A12.1	I	5645397	5646317	+	0.685024	1.06577
F55F8.3	I	5649966	5653579	-	0.732937	1.14032
F55F8.4	I	5653919	5655823	-	0.654236	1.01787
F55F8.5	I	5656069	5657912	-	0.527836	0.821218
F55F8.6	I	5658179	5658712	-	0.50033	0.778424
F55F8.7	I	5659135	5661215	-	0.891617	1.38719
F55F8.1	I	5662289	5666966	+	0.700279	1.08951
F55F8.8	I	5667151	5668840	-	0.379359	0.590214
F55F8.9	I	5670498	5673347	-	0.427026	0.664375
T19B4.5	I	5674412	5676241	+	0.881767	1.37187
T19B4.4	I	5676839	5677571	+	0.339873	0.528781
T19B4.3	I	5678648	5679773	+	0.409507	0.637119
T19B4.7	I	5680369	5691443	-	0.748946	1.16522
T19B4.2	I	5692269	5696691	+	0.699037	1.08758
T19B4.1	I	5702161	5705575	+	1.26037	1.96091
C04F1.3	I	5716679	5725359	+	0.303502	0.472195
C04F1.1	I	5726387	5729270	-	0.596991	0.928811
F56H1.3	I	5729796	5735845	-	0.673381	1.04766
F56H1.2	I	5736238	5741577	+	0.604497	0.940488
F56H1.4	I	5742054	5743557	-	0.53632	0.834417
F56H1.1	I	5746728	5754122	+	0.766241	1.19213
F56H1.5	I	5754602	5762370	-	0.745835	1.16038
T22E7.2	I	5767047	5768193	+	0.379394	0.590269
B0414.3	I	5774624	5775460	+	1.48363	2.30826
B0414.2	I	5783844	5788392	+	0.503825	0.78386
B0414.5	I	5789173	5791726	-	1.39931	2.17708
B0414.6	I	5792584	5795044	-	0.912146	1.41913
B0414.1	I	5801875	5803269	+	0.385103	0.599151
C32F10.2	I	5807733	5815332	+	0.757412	1.1784
C32F10.4	I	5808501	5809998	-	2.19357	3.41279
C32F10.5	I	5815762	5818128	-	1.22937	1.91267
C32F10.6	I	5818875	5820122	-	0.565192	0.879336
F33D11.5	I	5834647	5837395	-	0.350377	0.545124
F33D11.4	I	5840292	5841889	+	0.313234	0.487336
F33D11.3	I	5842717	5843968	+	1.46011	2.27167
F33D11.6	I	5845806	5846469	-	0.360706	0.561194
F33D11.2	I	5847264	5849394	+	0.62731	0.975982
F33D11.7	I	5850083	5851831	-	0.745814	1.16035
F33D11.1	I	5852048	5852877	+	0.862111	1.34129
F33D11.8	I	5854348	5855024	-	0.404665	0.629586
F33D11.10	I	5866766	5868132	-	0.715986	1.11395
F33D11.11	I	5868878	5869950	-	0.384154	0.597674
C34G6.5	I	5872188	5874135	+	1.28407	1.99778
C34G6.4	I	5888867	5895639	+	1.00849	1.56903
C34G6.3	I	5896891	5897342	+	1.14168	1.77625
C34G6.2	I	5898324	5902037	+	0.626629	0.974922
C34G6.1	I	5906714	5917784	+	0.491003	0.763913
B0207.5	I	5921243	5935350	+	0.431294	0.671016
B0207.6	I	5935539	5936946	-	0.663522	1.03232
B0207.4	I	5937486	5938691	+	0.826672	1.28615
B0207.7	I	5945759	5947344	-	0.93887	1.46071
B0207.8	I	5951138	5951744	-	0.495783	0.771348
B0207.2	I	5955093	5956829	+	0.445012	0.692358
B0207.9	I	5957485	5958347	-	0.666212	1.03651
B0207.10	I	5959028	5959694	-	0.439638	0.683997
B0207.11	I	5963035	5964128	-	0.733629	1.14139
B0207.1	I	5965064	5967197	+	0.457619	0.711972
Y76G2A.2	I	5978985	5979435	+	0.436318	0.678832
Y76G2A.1	I	5979502	5980138	+	0.648498	1.00895
C06A5.4	I	5980793	5981590	-	0.766868	1.19311
C06A5.5	I	5981818	5982454	-	0.637162	0.99131
C06A5.10	I	5982521	5982971	-	0.578461	0.899982
C06A5.6	I	5983348	5985861	-	1.10793	1.72375
C06A5.2	I	6006369	6007297	+	0.650027	1.01132
C06A5.9	I	6009877	6011472	-	0.978481	1.52234
C06A5.1	I	6012060	6021985	+	0.692553	1.07749
B0025.2	I	6022685	6026758	+	0.527676	0.820968
C27A12.4	I	6036599	6037483	+	0.533176	0.829526
C27A12.3	I	6038433	6040977	+	0.928539	1.44464
C27A12.2	I	6041676	6045863	+	0.705006	1.09686
C27A12.5	I	6046952	6050389	-	0.403898	0.628393
C27A12.6	I	6054097	6055822	-	1.07433	1.67147
C27A12.8	I	6058855	6060954	-	0.444102	0.690943
C27A12.9	I	6061878	6068034	-	0.51051	0.794262
ZK484.3	I	6068818	6070124	-	0.583183	0.907328
ZK484.5	I	6087432	6087731	-	2.21723	3.4496
ZK484.6	I	6090308	6090859	-	0.892234	1.38816
ZK484.1	I	6093637	6093993	+	0.555202	0.863795
ZK484.7	I	6095133	6096518	-	0.955084	1.48594
ZK484.8	I	6097581	6097793	-	1.60519	2.49738
T27A3.4	I	6099010	6099674	+	2.30077	3.57958
T27A3.5	I	6100382	6101683	-	1.21062	1.88351
T27A3.3	I	6102069	6102398	+	2.10776	3.27929
T27A3.6	I	6105987	6107717	-	0.347397	0.540486
T27A3.7	I	6108298	6109649	-	0.627631	0.97648
T27A3.2	I	6110141	6114324	+	0.768069	1.19498
F56F4.5	I	6133287	6137684	+	0.806948	1.25547
F56F4.4	I	6137996	6138957	+	0.545876	0.849284
F56F4.6	I	6139407	6140446	-	0.378182	0.588384
F56F4.3	I	6141398	6144321	+	0.731459	1.13802
F56F4.7	I	6144331	6145136	-	1.30713	2.03366
F56F4.2	I	6146044	6147232	+	0.535521	0.833173
F56F4.1	I	6148080	6150432	+	0.629208	0.978934
T09B4.6	I	6157422	6159124	-	0.999714	1.55537
T09B4.7	I	6160082	6161667	-	0.698129	1.08616
T09B4.8	I	6164839	6166533	-	1.2988	2.02069
T09B4.4	I	6168019	6168604	+	0.807188	1.25584
T09B4.3	I	6176382	6177792	+	0.615729	0.957963
T09B4.9	I	6178244	6180842	-	0.534742	0.831963
T09B4.10	I	6181638	6183848	-	0.727203	1.1314
T09B4.2	I	6184089	6185237	+	0.960791	1.49482
T09B4.1	I	6185465	6187817	+	1.44915	2.25462
T05E7.3	I	6188174	6192454	+	0.751545	1.16927
T05E7.4	I	6192677	6194210	-	0.359758	0.559719
T05E7.2	I	6199143	6200195	+	0.747085	1.16233
T05E7.5	I	6201027	6202348	-	0.698511	1.08676
T05E7.1	I	6203899	6206886	+	0.974872	1.51673
T08B2.8	I	6211364	6211886	-	0.343478	0.53439
T08B2.10	I	6220151	6220752	-	0.401342	0.624415
T08B2.11	I	6221287	6222875	-	0.845452	1.31537
T08B2.4	I	6225560	6225966	+	0.537435	0.836152
T08B2.3	I	6228101	6229733	+	0.357408	0.556063
T08B2.12	I	6231551	6232054	-	2.32199	3.6126
T08B2.2	I	6232779	6234282	+	0.379185	0.589943
C48E7.7	I	6234787	6235290	+	2.51963	3.92008
C48E7.6	I	6239542	6249446	+	0.276244	0.429785
C48E7.5	I	6250573	6252802	+	0.599254	0.932332
C48E7.3	I	6253703	6254842	+	0.625103	0.972548
C48E7.2	I	6255044	6257522	+	0.664829	1.03435
C48E7.1	I	6260265	6264271	+	0.439327	0.683513
C48E7.8	I	6265744	6269035	-	0.5378	0.83672
C48E7.9	I	6269563	6271050	-	0.585368	0.910727
C10G11.8	I	6272015	6273653	-	1.63866	2.54946
C10G11.9	I	6274577	6275241	-	2.23012	3.46967
C10G11.7	I	6285010	6287602	+	0.52622	0.818703
C10G11.6	I	6290008	6293857	+	0.528063	0.82157
C10G11.4	I	6297769	6299731	+	0.469074	0.729795
C10G11.3	I	6300495	6302255	+	0.52749	0.820679
C10G11.2	I	6302476	6304265	+	0.366148	0.56966
C10G11.10	I	6305034	6306357	-	0.648128	1.00837
C10G11.1	I	6308257	6308431	+	0.626927	0.975386
F26B1.4	I	6311280	6312340	+	1.00662	1.56612
F26B1.6	I	6312752	6314594	+	0.652415	1.01504
F26B1.3	I	6315249	6317071	+	1.39626	2.17233
F26B1.7	I	6320427	6323985	-	0.346953	0.539797
F26B1.1	I	6326877	6330128	+	1.67542	2.60665
K04F10.5	I	6350257	6352597	-	0.376501	0.585768
K04F10.3	I	6358677	6360160	+	0.971989	1.51224
K04F10.2	I	6360846	6364062	+	0.425184	0.66151
K04F10.1	I	6365459	6366179	+	0.550805	0.856953
K04F10.7	I	6366480	6367591	+	0.542722	0.844378
ZC308.4	I	6368308	6369498	+	2.13853	3.32717
ZC308.1a	I	6370031	6385086	+	1.00793	1.56815
ZC308.1d	I	6377386	6385086	+	0.397698	0.618747
ZC328.2	I	6386378	6390941	-	0.536584	0.834828
ZC328.1	I	6404595	6405610	+	0.753062	1.17163
ZC328.5	I	6405884	6406938	-	1.00813	1.56848
ZC328.4	I	6407536	6409053	+	1.00408	1.56217
ZC328.3	I	6409395	6416628	-	0.551023	0.857292
R10A10.1	I	6418567	6418811	+	0.462516	0.719592
R10A10.2	I	6420851	6421851	-	0.631547	0.982574
F37E3.1	I	6422108	6425555	+	0.69585	1.08262
F37E3.2	I	6425795	6428350	-	0.413832	0.643847
F37E3.3	I	6429610	6431527	-	0.954295	1.48471
T23H2.2	I	6436153	6440899	+	1.71052	2.66127
T23H2.1	I	6447334	6453599	+	0.869255	1.3524
T23H2.4	I	6453984	6456928	-	0.437152	0.68013
T23H2.5	I	6457367	6458474	-	0.499	0.776354
K06A5.4	I	6460993	6464098	+	0.905187	1.40831
K06A5.6	I	6464300	6465709	-	0.682931	1.06252
K06A5.3	I	6466852	6467486	+	0.935393	1.4553
K06A5.2	I	6468184	6469358	+	1.50106	2.33539
K06A5.7	I	6469814	6471904	-	1.29999	2.02254
K06A5.1	I	6474211	6476673	+	0.912929	1.42035
K06A5.8d	I	6477371	6487087	-	0.350681	0.545597
C55B7.6	I	6482453	6485859	+	0.595151	0.925948
C55B7.8	I	6490871	6492728	-	0.590076	0.918052
C55B7.9	I	6492887	6493833	-	0.599084	0.932066
C55B7.5	I	6494331	6495896	+	0.852366	1.32613
C55B7.3	I	6500032	6501362	+	1.58005	2.45827
C55B7.10	I	6502695	6503119	-	1.02967	1.60199
C55B7.2	I	6507909	6511574	+	0.440431	0.685231
C55B7.11	I	6512581	6513649	-	0.984168	1.53119
C55B7.1	I	6514022	6517308	+	1.63421	2.54254
C55B7.12	I	6517576	6520880	-	0.36654	0.570271
T10E9.5	I	6521616	6523308	-	0.449246	0.698946
T10E9.4	I	6524784	6528639	+	1.57193	2.44565
T10E9.6	I	6529219	6530055	-	0.765363	1.19077
T10E9.3	I	6534118	6539030	+	1.11401	1.73321
T10E9.8	I	6539186	6541623	-	0.469977	0.731199
T10E9.2	I	6542169	6544878	+	0.911071	1.41746
T10E9.1	I	6545111	6546496	+	0.724012	1.12643
T10E9.9	I	6546729	6548384	-	0.652717	1.01551
F57B10.8	I	6548802	6550351	-	0.538867	0.838381
F57B10.9	I	6550687	6552613	-	0.506277	0.787676
F57B10.10	I	6553615	6554290	-	0.357111	0.5556
F57B10.7	I	6554902	6558332	+	0.479392	0.745847
F57B10.6	I	6558701	6562300	+	0.606691	0.943903
F57B10.5	I	6562708	6563536	+	0.367881	0.572357
F57B10.11	I	6563712	6564450	-	0.467007	0.726579
F57B10.12	I	6564869	6565851	-	1.93286	3.00718
F57B10.4	I	6566174	6568767	+	1.07313	1.6696
F57B10.1	I	6580239	6584461	+	0.444541	0.691626
F48A9.3	I	6585679	6587883	+	0.50272	0.782141
F48A9.2	I	6592333	6593832	+	0.341153	0.530773
F48A9.1	I	6594442	6596026	+	0.389049	0.60529
D2092.6	I	6597571	6598854	+	0.334484	0.520396
D2092.5	I	6599986	6607870	-	0.499924	0.777792
D2092.4	I	6612441	6615884	-	0.674115	1.0488
D2092.7	I	6616597	6618543	+	0.693103	1.07834
D2092.8	I	6620743	6621167	+	0.857496	1.33411
D2092.3	I	6621688	6624895	-	0.407416	0.633865
D2092.2	I	6625398	6626781	-	0.734107	1.14214
D2092.1b	I	6629907	6637430	-	0.452951	0.70471
D2092.1b	I	6629907	6637430	-	0.441834	0.687415
ZC581.6	I	6640693	6643416	-	0.86078	1.33922
ZC581.3	I	6651092	6655304	+	1.20725	1.87827
ZC581.2	I	6655716	6657507	+	0.906374	1.41015
ZC581.7	I	6660488	6662288	-	1.00074	1.55697
ZC581.1	I	6663207	6665088	+	0.607875	0.945744
ZC581.9	I	6665226	6670404	-	0.480918	0.748222
C17F3.1	I	6669185	6669505	+	1.21069	1.88361
C17F3.3	I	6682369	6683373	+	1.02223	1.59041
T23B3.4	I	6687497	6690279	-	0.632227	0.983631
T23B3.5	I	6705633	6706359	-	1.68143	2.61601
T23B3.6	I	6706813	6708630	-	0.896869	1.39537
T23B3.3	I	6710871	6712326	+	0.809465	1.25938
T23B3.2	I	6715997	6716795	+	0.973324	1.51432
W02D3.4	I	6719622	6721047	-	0.517897	0.805755
W02D3.3	I	6725168	6728042	+	0.358054	0.557068
W02D3.5	I	6728406	6729367	-	1.60289	2.4938
W02D3.6	I	6730058	6730960	-	0.501276	0.779896
W02D3.7	I	6731331	6732270	-	0.881067	1.37078
W02D3.8	I	6734183	6736153	-	0.58732	0.913764
W02D3.2	I	6737534	6741012	+	0.724117	1.1266
W02D3.1	I	6741289	6741765	+	1.04031	1.61854
W02D3.9	I	6742525	6745325	-	0.62164	0.96716
F08B6.2	I	6757769	6758008	+	0.378361	0.588662
F08B6.3	I	6758239	6760168	-	0.387146	0.602329
F08B6.1	I	6760319	6761353	+	0.608775	0.947144
C37A2.3	I	6784909	6787071	+	0.993049	1.54501
C37A2.6	I	6787910	6788987	-	0.31449	0.48929
C37A2.7	I	6789163	6789737	-	0.599128	0.932135
C37A2.2	I	6791261	6797329	+	0.951923	1.48102
E02D9.1c	I	6800425	6803642	+	0.855565	1.3311
K02F2.5	I	6805066	6810308	-	0.516982	0.804331
K02F2.4	I	6812701	6814049	+	0.864766	1.34542
K02F2.3	I	6814529	6834401	+	0.709167	1.10334
K02F2.6	I	6820762	6822991	-	0.341813	0.5318
K02F2.2	I	6836484	6837933	+	0.809746	1.25982
T21G5.3	I	6854811	6857392	+	1.794	2.79115
T21G5.2	I	6870621	6870950	+	0.671629	1.04493
T21G5.4	I	6872767	6873683	-	1.6545	2.5741
T21G5.1	I	6874377	6876927	+	0.959443	1.49272
C48B6.4	I	6889253	6891444	+	0.913827	1.42175
C48B6.5	I	6897754	6900618	-	0.433792	0.674903
C48B6.3	I	6915058	6915959	+	0.800454	1.24536
C48B6.2	I	6916783	6917485	+	0.492085	0.765596
C48B6.8	I	6917587	6922954	-	0.419932	0.653339
C48B6.9	I	6924419	6925458	-	0.699143	1.08774
T10B11.3	I	6926308	6929523	+	0.550826	0.856985
T10B11.2	I	6931159	6936826	+	0.470995	0.732783
T10B11.4	I	6937062	6939781	-	0.491169	0.76417
T10B11.5	I	6940248	6941949	-	0.533427	0.829916
T10B11.6	I	6943379	6945357	-	0.428845	0.667205
T10B11.7	I	6946348	6950457	-	0.535288	0.832812
T10B11.1	I	6951133	6951894	+	0.492647	0.766471
T10B11.9	I	6954672	6956693	-	0.409665	0.637365
C30F12.1	I	6957553	6961138	-	0.457541	0.711851
C30F12.2	I	6967921	6970139	-	0.372822	0.580044
C30F12.3	I	6970446	6971797	-	2.7626	4.29811
C30F12.4	I	6972370	6973668	-	1.43822	2.23761
C30F12.7	I	6974761	6976957	+	0.790359	1.22966
C30F12.6	I	6989097	6991840	+	0.632022	0.983313
C30F12.5	I	6992227	6999522	-	0.571476	0.889113
H06O01.4	I	7002935	7004044	-	0.576805	0.897405
H06O01.3	I	7005719	7009065	+	0.549461	0.854862
H06O01.2	I	7009505	7015207	-	0.563385	0.876525
H06O01.1	I	7016136	7020786	-	0.846638	1.31722
F15C11.1	I	7038907	7048233	+	0.825547	1.2844
W01A8.3	I	7066241	7067898	+	0.489705	0.761893
W01A8.4	I	7068235	7069174	-	0.485025	0.754612
W01A8.5	I	7069441	7070585	+	0.896512	1.39481
W01A8.6	I	7070755	7073396	-	0.785514	1.22212
F22D6.1	I	7075942	7079437	-	0.602293	0.937059
F22D6.2	I	7080415	7081499	-	0.720833	1.12149
F22D6.4	I	7090741	7091256	+	0.370493	0.57642
F22D6.5	I	7091460	7094510	-	0.619632	0.964036
F22D6.6	I	7095487	7098079	+	0.435998	0.678335
F22D6.14	I	7098648	7099257	+	0.496277	0.772117
F22D6.9	I	7100017	7101723	+	0.777375	1.20946
F22D6.10	I	7105318	7106724	+	1.93417	3.00922
F22D6.11	I	7110239	7112286	+	0.362615	0.564164
F22D6.12	I	7113016	7114849	+	0.478859	0.745019
K10D3.1	I	7117807	7121544	+	0.305052	0.474606
K10D3.2	I	7123059	7128136	-	0.852578	1.32646
K10D3.3	I	7132497	7134173	+	1.57312	2.44749
K10D3.4	I	7135088	7139670	-	1.17498	1.82805
H37N21.1	I	7140277	7147229	-	0.511929	0.796469
K07G5.1	I	7152909	7156718	-	0.674286	1.04907
K07G5.2	I	7159723	7160750	+	0.567299	0.882615
K07G5.3	I	7161014	7166453	+	0.462427	0.719453
K07G5.4	I	7167011	7168682	-	0.525416	0.817453
K07G5.5	I	7170024	7172101	+	0.691202	1.07539
M05B5.2	I	7172951	7174114	-	0.459153	0.71436
M05B5.1	I	7177951	7179428	-	1.09635	1.70572
M05B5.6	I	7183060	7185463	+	0.657999	1.02373
M05B5.3	I	7186625	7188157	+	0.662144	1.03018
M05B5.4	I	7188537	7190488	+	0.492174	0.765735
C01H6.1	I	7202240	7203506	-	0.675678	1.05123
C01H6.2	I	7204589	7207585	-	0.490367	0.762923
C01H6.3	I	7208287	7209684	-	0.459745	0.71528
C01H6.4	I	7210591	7212606	+	0.526758	0.819541
C01H6.6	I	7222464	7224133	+	0.400443	0.623017
C01H6.7	I	7224832	7227540	+	0.839361	1.3059
C01H6.8	I	7227959	7229275	+	0.472038	0.734406
C01H6.9	I	7229575	7233118	-	0.620171	0.964874
R06C7.2	I	7233658	7234499	-	0.870646	1.35457
R06C7.1	I	7235406	7238597	+	1.71731	2.67183
R06C7.3	I	7239082	7243751	-	0.532164	0.827951
R06C7.4	I	7244991	7246015	+	2.65904	4.13699
R06C7.6	I	7246139	7246805	-	0.879534	1.3684
R06C7.7	I	7248974	7250814	-	0.768386	1.19547
R06C7.8	I	7251945	7255129	+	0.751172	1.16869
R06C7.9	I	7255525	7258619	+	1.27699	1.98676
R06C7.10	I	7259462	7266933	-	0.871734	1.35626
F21C3.1	I	7269356	7272171	-	0.530512	0.825382
F21C3.2	I	7274289	7279607	-	0.622733	0.968861
F21C3.3	I	7279799	7280309	-	0.385717	0.600107
F21C3.5	I	7283128	7283738	-	0.686866	1.06864
F21C3.6	I	7283958	7285760	-	0.509718	0.793029
F13G3.1	I	7291270	7292569	+	0.767591	1.19423
F13G3.2	I	7294036	7295685	+	0.428932	0.667341
F13G3.3	I	7296943	7299960	-	0.477946	0.743597
F13G3.4	I	7300350	7300892	-	0.366475	0.57017
F13G3.5	I	7301387	7302966	-	0.29849	0.464397
F13G3.6	I	7303478	7304684	-	0.507257	0.789201
F13G3.8	I	7308703	7311731	-	0.56766	0.883177
F13G3.9	I	7312908	7313521	-	0.547919	0.852463
F13G3.10	I	7313672	7314271	-	0.376227	0.585342
F52A8.1	I	7317645	7318046	+	0.338497	0.526641
F52A8.2	I	7318477	7320906	-	0.322942	0.502439
F52A8.4	I	7342899	7345681	+	0.599362	0.932499
F52A8.5	I	7346070	7346718	-	0.45839	0.713172
F07A5.2	I	7352504	7353641	+	1.76592	2.74746
F07A5.3	I	7354491	7357124	+	0.583743	0.9082
F07A5.5	I	7360654	7363463	-	0.810217	1.26055
F07A5.6	I	7367391	7371455	-	0.401004	0.62389
F07A5.7	I	7377291	7383079	-	1.12289	1.74702
C15A11.1	I	7385903	7386814	-	1.28831	2.00438
C15A11.2	I	7388106	7388712	+	0.621318	0.966659
C15A11.3	I	7389102	7395879	-	0.394558	0.613862
C15A11.4	I	7398904	7400793	-	0.426368	0.663352
C15A11.5	I	7401693	7402704	+	1.9802	3.08083
C15A11.6	I	7403337	7404348	-	2.03514	3.1663
C15A11.7	I	7405036	7408123	+	1.16851	1.81799
ZK524.1	I	7454709	7456809	+	0.650234	1.01165
ZK524.4	I	7461360	7466416	-	0.460303	0.716148
T28F4.1	I	7473049	7474188	-	0.457517	0.711814
T28F4.2	I	7480130	7483387	+	0.752604	1.17092
T28F4.3	I	7484171	7486035	-	0.91566	1.4246
T28F4.4	I	7486796	7490162	-	0.946139	1.47202
T28F4.5	I	7492359	7492726	+	1.70687	2.65558
T28F4.6	I	7492783	7494204	-	0.338548	0.526719
C26C6.8	I	7504385	7505575	-	0.30383	0.472705
C26C6.6	I	7505967	7506641	+	0.800426	1.24532
C26C6.7	I	7508638	7512487	+	0.321631	0.5004
C26C6.2	I	7522205	7525850	+	0.377339	0.587072
C26C6.3	I	7527302	7531383	+	1.17348	1.82572
C26C6.4	I	7532310	7535992	+	0.342997	0.533641
T25G3.2	I	7554719	7559450	+	2.18239	3.3954
T25G3.3	I	7559838	7562158	+	0.602783	0.937822
T25G3.4	I	7564580	7567378	+	0.41128	0.639878
D2030.1	I	7568087	7570313	-	0.40165	0.624895
D2030.3	I	7578613	7580825	-	0.58545	0.910855
D2030.4	I	7581059	7581617	-	0.442894	0.689064
D2030.5	I	7582115	7583020	+	0.816261	1.26995
D2030.6	I	7585508	7588355	-	1.24599	1.93853
D2030.7	I	7588716	7590447	+	1.31046	2.03884
D2030.8	I	7591293	7594696	+	0.706386	1.09901
F29D11.1	I	7614265	7633783	+	0.959885	1.49341
F29D11.2	I	7634832	7639757	-	0.709711	1.10418
F26A3.1	I	7640419	7641695	-	1.54364	2.40163
F26A3.2	I	7642584	7643235	-	0.54752	0.851842
F26A3.3	I	7650661	7656266	-	0.812628	1.2643
F26A3.4	I	7657226	7658273	-	1.90458	2.96318
F26A3.5	I	7668541	7669791	+	1.26071	1.96143
F26A3.6	I	7670320	7672707	-	0.439414	0.683649
F26A3.7	I	7674778	7676114	-	0.592533	0.921875
T24B1.1	I	7676676	7678787	+	0.409924	0.637767
T23G11.5	I	7683344	7693697	+	0.547408	0.851668
T23G11.6	I	7685321	7689340	-	1.0554	1.64202
T23G11.4	I	7694336	7695162	+	0.660272	1.02726
T23G11.3	I	7695690	7697404	+	1.8201	2.83175
T23G11.2	I	7699680	7700868	+	1.83719	2.85834
T23G11.1	I	7701411	7701963	-	0.644233	1.00231
F27D4.1	I	7702428	7704448	+	0.958687	1.49154
F27D4.2	I	7705206	7706587	-	0.540516	0.840945
F27D4.4	I	7725023	7726870	+	0.964958	1.5013
F27D4.5	I	7727261	7728805	+	1.04256	1.62203
F27D4.6	I	7731184	7737030	+	0.648062	1.00827
F58H10.1	I	7755776	7756346	+	0.68897	1.07191
H15N14.2	I	7766831	7772201	-	0.416517	0.648026
VH15N14R.1	I	7781248	7782541	-	0.895222	1.3928
D2005.1	I	7784491	7785617	-	0.618498	0.962271
D2005.6	I	7786670	7793532	-	0.443957	0.690717
D2005.2	I	7800757	7801801	-	2.08982	3.25138
D2005.3	I	7813824	7814992	-	0.402134	0.625647
D2005.4	I	7815261	7820230	+	0.870572	1.35445
D2005.5	I	7820836	7826233	+	0.65096	1.01278
F30F8.2	I	7826484	7831519	-	0.524091	0.815391
F30F8.1	I	7832943	7835334	-	1.31004	2.03819
F30F8.3	I	7835820	7836705	+	1.18494	1.84355
F30F8.7	I	7847109	7847243	-	0.469489	0.73044
F30F8.5	I	7847383	7848846	-	0.547352	0.851581
F30F8.8	I	7849818	7853491	+	0.756674	1.17725
R11A5.2	I	7858115	7859396	-	0.601493	0.935815
R11A5.3	I	7862906	7863516	-	0.523718	0.814811
R11A5.6	I	7867570	7867911	-	0.950586	1.47894
R11A5.7	I	7872258	7875509	-	1.47126	2.28902
F55D12.1	I	7884345	7885568	+	0.638026	0.992654
F55D12.2	I	7889550	7894709	+	0.619073	0.963166
F55D12.4	I	7899036	7903776	-	0.406857	0.632996
F55D12.6	I	7901993	7903181	+	1.15122	1.79109
F55D12.5	I	7907156	7913930	-	0.586943	0.913178
F20G4.2	I	7916149	7918332	-	0.670294	1.04286
F20G4.1	I	7918640	7926330	-	0.577755	0.898883
F20G4.3	I	7927064	7934536	-	0.865107	1.34595
T22C1.1	I	7936259	7937644	+	0.664591	1.03398
T22C1.3	I	7938565	7940065	+	0.597845	0.93014
T22C1.5	I	7941058	7941690	+	0.720701	1.12128
T22C1.6	I	7942934	7945292	+	0.440782	0.685778
T22C1.7	I	7946937	7951537	-	0.466407	0.725645
T22C1.8	I	7956050	7958312	-	0.986302	1.53451
T22C1.9	I	7958702	7959899	+	0.567389	0.882754
T22C1.11	I	7967029	7968674	-	0.536465	0.834642
H05L14.1	I	7972532	7976992	-	0.801828	1.2475
H05L14.2	I	7981587	7992708	+	0.493224	0.767367
C54G4.5	I	7995769	7996577	+	0.490922	0.763787
C54G4.4	I	7996799	8003172	-	0.463403	0.720971
C54G4.3	I	8005184	8006190	-	1.46646	2.28154
C54G4.2	I	8006643	8009022	+	0.869808	1.35327
C54G4.1	I	8014461	8019064	+	0.7157	1.1135
C54G4.6	I	8019688	8020786	-	0.527577	0.820815
C54G4.7	I	8020847	8022470	+	0.412735	0.642142
C54G4.8	I	8023245	8024396	-	0.420557	0.654312
C54G4.9	I	8024972	8026512	-	0.805292	1.25289
K04G2.1	I	8026783	8027755	-	0.337845	0.525627
K04G2.2	I	8030974	8032145	+	0.798078	1.24167
K04G2.3	I	8032951	8035689	-	0.52069	0.810099
K04G2.4	I	8035962	8037105	+	0.522429	0.812805
K04G2.5	I	8037177	8038832	-	0.335393	0.521811
K04G2.6	I	8040793	8043113	+	0.551309	0.857737
K04G2.7	I	8047474	8049324	-	0.49769	0.774315
K04G2.9	I	8055575	8057020	-	0.469762	0.730866
K04G2.10	I	8057755	8060471	+	1.072	1.66783
F18C12.1	I	8062052	8081664	-	0.343979	0.53517
F18C12.3	I	8095733	8098359	+	0.611766	0.951798
C09H6.3	I	8125800	8129850	+	0.785502	1.2221
T28B8.1	I	8134137	8134728	+	1.16871	1.81831
T28B8.5	I	8139498	8142530	-	0.342245	0.532472
T28B8.2	I	8147498	8149578	+	0.864424	1.34489
T28B8.3	I	8151978	8159725	+	0.558146	0.868375
T02E1.7	I	8208817	8210632	-	0.773921	1.20408
T02E1.6	I	8211103	8212360	+	0.92738	1.44284
T02E1.5	I	8212418	8214297	-	0.570147	0.887046
T02E1.4	I	8217962	8218279	-	0.85153	1.32483
T02E1.2	I	8220306	8222993	-	0.482774	0.751109
T02E1.1	I	8224600	8226251	-	0.511922	0.796458
T02E1.8	I	8235739	8237296	+	0.585125	0.91035
ZK265.3	I	8242132	8243498	+	1.37741	2.143
ZK265.2	I	8243746	8244940	-	1.18939	1.85048
ZK265.4	I	8245847	8250888	-	0.35524	0.552689
ZK265.6	I	8255345	8256198	+	0.516763	0.803991
ZK265.5	I	8256352	8258931	-	0.666284	1.03662
ZK265.7	I	8262031	8268689	+	0.69107	1.07518
ZK265.8	I	8270473	8273589	+	0.442026	0.687713
T01G9.3	I	8282057	8284289	+	0.668668	1.04033
T01G9.4	I	8291397	8293631	-	0.809314	1.25915
F52B5.1	I	8297285	8307507	-	0.379795	0.590893
F52B5.2	I	8316241	8318241	-	1.26899	1.97432
F52B5.3	I	8318565	8323974	-	0.812736	1.26447
F52B5.6	I	8329105	8329636	-	0.674625	1.0496
C34B7.1	I	8330605	8332693	+	0.430573	0.669894
C34B7.2	I	8336973	8341672	+	0.554988	0.863461
C34B7.3	I	8341940	8346013	-	0.519918	0.808899
F16D3.1	I	8353402	8357820	+	0.30686	0.477418
F16D3.2	I	8358716	8363833	-	0.61275	0.953329
F16D3.4	I	8364216	8369909	-	0.621963	0.967662
F16D3.6	I	8375482	8377527	+	0.391239	0.608697
F16D3.7	I	8384972	8386665	+	0.370387	0.576255
F02E9.3	I	8404539	8405947	-	1.06116	1.65097
F02E9.1	I	8406918	8407581	+	0.39875	0.620383
F02E9.7	I	8413284	8416078	+	0.698797	1.0872
F02E9.4	I	8416824	8424857	+	0.732501	1.13964
F02E9.5	I	8425158	8426974	-	0.427833	0.665631
F02E9.9	I	8430090	8432923	-	0.593967	0.924106
F10D11.1	I	8434548	8435669	+	0.348667	0.542463
F10D11.2	I	8436062	8438578	-	0.755486	1.1754
F10D11.3	I	8439748	8440462	-	0.801342	1.24674
F10D11.4	I	8441594	8442325	-	0.85373	1.32825
F10D11.5	I	8442718	8444923	-	0.89892	1.39856
F10D11.6	I	8445514	8450986	-	0.799	1.2431
D1081.2	I	8460220	8462787	+	0.460329	0.716189
D1081.3	I	8463348	8471844	-	0.674225	1.04897
D1081.4	I	8472615	8476274	-	0.645313	1.00399
D1081.5	I	8481206	8482433	+	0.982768	1.52901
D1081.6	I	8484711	8485686	-	0.710638	1.10562
D1081.7	I	8487635	8490640	+	1.62137	2.52256
D1081.8	I	8491298	8495616	+	0.706223	1.09876
K02B12.1	I	8498412	8502252	-	0.554829	0.863214
K02B12.3	I	8509255	8511307	-	0.49664	0.772682
K02B12.2	I	8511700	8512343	-	1.00113	1.55757
K02B12.4	I	8515318	8517201	+	0.55459	0.862841
K02B12.5	I	8517526	8526613	-	0.785182	1.2216
K02B12.6	I	8518894	8519492	+	0.794208	1.23564
K02B12.7	I	8526994	8529263	-	0.354449	0.551458
K02B12.8	I	8529469	8531312	-	1.12539	1.75091
M04C7.1	I	8531813	8534485	-	0.370962	0.577149
M04C7.3	I	8546055	8546717	-	0.307846	0.478953
T01H8.5	I	8549941	8570949	-	0.471527	0.733611
R05D11.1	I	8584548	8587481	-	0.300717	0.467862
R05D11.3	I	8591209	8591739	+	0.491537	0.764744
R05D11.5	I	8592084	8592793	+	0.616303	0.958857
R05D11.6	I	8596330	8598417	+	0.567795	0.883387
R05D11.4	I	8598650	8600725	+	0.596657	0.928291
R05D11.7	I	8601362	8601897	+	0.483106	0.751626
R05D11.8	I	8602146	8604696	+	0.800461	1.24537
F43G9.1	I	8606922	8608615	-	0.49783	0.774533
F43G9.2	I	8610013	8610768	+	0.555228	0.863835
F43G9.4	I	8610886	8612577	-	0.558805	0.869399
F43G9.3	I	8613079	8614754	-	0.384492	0.5982
F43G9.5	I	8615385	8616261	+	0.621944	0.967632
F43G9.8	I	8617392	8618881	+	0.533824	0.830534
F43G9.6	I	8623148	8631176	-	0.682162	1.06132
F43G9.11	I	8633941	8636036	+	0.36674	0.570581
F43G9.9	I	8636365	8637115	-	0.724728	1.12755
F43G9.12	I	8640519	8644214	+	0.50138	0.780056
VF39H2L.1	I	8644491	8646110	+	0.340026	0.529019
F39H2.1	I	8658904	8659760	+	0.775706	1.20686
F39H2.4	I	8663226	8663933	-	1.17478	1.82775
F39H2.3	I	8664968	8666226	+	0.410711	0.638992
K07A12.1	I	8666785	8669686	+	0.339582	0.528329
K07A12.2	I	8677067	8681229	-	1.25068	1.94583
K07A12.6	I	8683212	8687082	-	0.669555	1.04171
K07A12.3	I	8692940	8693382	+	0.643193	1.00069
K07A12.5	I	8693485	8694976	-	0.916498	1.42591
F39H11.5	I	8695355	8696284	-	0.563798	0.877168
F39H11.1	I	8696599	8697492	+	0.398241	0.619591
F39H11.2	I	8698308	8701949	-	0.487088	0.757822
F39H11.3	I	8702554	8705670	+	0.628876	0.978417
C36B1.1d	I	8705978	8724271	-	0.326638	0.508191
C36B1.1d	I	8705978	8724271	-	0.493935	0.768474
C36B1.4	I	8727331	8728479	-	0.535075	0.83248
C36B1.3	I	8728761	8730755	+	0.807496	1.25632
C36B1.6	I	8732329	8733375	+	0.822407	1.27952
C36B1.5	I	8733520	8735699	-	0.636514	0.990302
C36B1.7	I	8736214	8736915	+	0.5749	0.894441
C36B1.9	I	8743841	8746917	-	0.416942	0.648686
C36B1.10	I	8749660	8751289	-	1.22886	1.91188
C36B1.11	I	8756014	8757393	-	1.50497	2.34146
DY3.1	I	8759289	8759771	-	0.378365	0.588667
DY3.2	I	8763048	8765176	+	0.468075	0.72824
DY3.5	I	8771426	8777789	-	0.405261	0.630513
DY3.6	I	8780257	8785378	-	0.671474	1.04469
DY3.7	I	8793090	8796802	+	0.683225	1.06297
F36A2.3	I	8798808	8801578	+	0.933804	1.45283
F36A2.2	I	8801740	8804688	-	0.384565	0.598314
F36A2.8	I	8808868	8813219	+	0.283995	0.441846
F36A2.4	I	8808998	8811654	-	0.506335	0.787767
F36A2.7	I	8813754	8814876	+	0.471944	0.73426
F36A2.6	I	8815592	8816177	-	0.574367	0.893611
F36A2.10	I	8819568	8820069	-	0.8938	1.39059
F36A2.11	I	8822280	8823598	+	1.10487	1.71898
F36A2.12	I	8826198	8826568	-	1.18159	1.83834
F36A2.13	I	8828409	8838584	-	0.811942	1.26324
F29D10.1	I	8840625	8841119	+	0.728658	1.13366
F29D10.2	I	8841761	8842300	+	0.498404	0.775426
F29D10.3	I	8842888	8845586	-	0.302332	0.470374
F29D10.4	I	8846013	8851086	-	0.679028	1.05644
F55H12.2	I	8867968	8868141	+	0.990712	1.54137
F55H12.1	I	8871942	8875352	+	0.647622	1.00758
F55H12.3	I	8876076	8892946	+	0.404516	0.629354
F55H12.4	I	8893404	8894127	-	0.782888	1.21803
T08G11.5	I	8897747	8901419	-	0.509365	0.792481
T08G11.4	I	8902839	8905438	-	0.556902	0.866439
T08G11.2	I	8919381	8920457	-	1.12564	1.7513
T08G11.3	I	8921162	8925077	+	0.309119	0.480933
F53B6.1	I	8928747	8930738	+	0.420449	0.654142
F53B6.4	I	8947400	8948702	-	1.66646	2.5927
F53B6.7	I	8948810	8954343	+	0.538453	0.837736
F53B6.5	I	8950439	8951044	+	0.752583	1.17088
F53B6.6	I	8954550	8957473	-	0.462857	0.720122
F32H2.2	I	8966305	8966953	+	0.644388	1.00255
F32H2.3	I	8967086	8970062	-	0.896884	1.39539
F32H2.4	I	8971229	8972953	+	0.70618	1.09869
F32H2.5	I	8975948	8984762	-	0.806329	1.2545
F32H2.8	I	8990809	8992478	+	0.586215	0.912046
F32H2.9	I	8994042	8998524	+	0.994095	1.54663
F32H2.7	I	8995686	8997176	-	1.40481	2.18563
F32H2.6	I	8998598	8999555	-	0.445722	0.693464
F36F2.4	I	9002101	9004519	-	0.430649	0.670012
F36F2.3	I	9009251	9013849	-	0.46196	0.718726
F36F2.2	I	9016788	9017970	+	1.20878	1.88065
F36F2.1	I	9018725	9020160	+	0.682272	1.06149
F36F2.5	I	9020936	9025544	+	0.426115	0.662958
C31H5.1	I	9025847	9031223	+	0.415955	0.647152
C31H5.3	I	9031423	9036651	-	0.576757	0.89733
C31H5.4	I	9042387	9042569	-	0.524229	0.815606
C31H5.6	I	9043411	9046604	-	0.689023	1.072
C31H5.5	I	9048402	9049323	-	1.36544	2.12437
W06D4.1	I	9049530	9055326	-	1.0589	1.64746
W06D4.2	I	9056410	9057546	+	1.24966	1.94424
W06D4.3	I	9058880	9060445	+	0.813955	1.26637
W06D4.4	I	9060553	9063138	-	0.349111	0.543154
W06D4.5	I	9063725	9064389	-	0.45706	0.711103
W06D4.6	I	9065078	9070048	+	0.613734	0.954859
W10D5.1	I	9096003	9100049	+	0.536153	0.834158
W10D5.2	I	9108429	9110598	-	0.321422	0.500075
ZK858.1	I	9118181	9121235	+	0.618979	0.96302
ZK858.2	I	9123191	9124432	-	1.06464	1.65638
ZK858.3	I	9126234	9127021	-	2.53363	3.94188
ZK858.4	I	9132534	9135233	+	1.08375	1.68612
ZK858.5	I	9135838	9138347	-	0.584534	0.909429
ZK858.6	I	9138803	9141511	-	0.394505	0.613779
ZK858.7	I	9141977	9144360	-	0.713702	1.11039
H32K16.1	I	9149708	9153066	+	0.614493	0.95604
F25H5.7	I	9155553	9157402	+	0.882907	1.37364
F25H5.6	I	9159112	9159513	-	0.387706	0.6032
F25H5.5	I	9160077	9163171	-	0.745787	1.16031
F25H5.4	I	9163645	9166689	+	0.541436	0.842376
F25H5.2	I	9179964	9180994	-	0.495426	0.770794
C45G3.4	I	9218347	9219020	-	0.33486	0.520982
C45G3.1	I	9221998	9226374	-	0.839506	1.30612
C45G3.3	I	9226982	9228044	+	0.463985	0.721877
VF36H2L.1	I	9232233	9233548	-	0.699942	1.08898
F36H2.2	I	9246244	9249211	-	0.643701	1.00148
F14B4.1	I	9266080	9270905	-	0.486284	0.75657
F14B4.3	I	9281299	9286552	-	0.866233	1.3477
F26H9.1	I	9287437	9289391	+	0.964865	1.50116
F26H9.2	I	9290226	9293851	-	0.402351	0.625986
F26H9.4	I	9305841	9306809	-	0.735566	1.14441
F26H9.6	I	9308435	9309760	+	0.457227	0.711363
F26H9.7	I	9311401	9312594	+	0.524751	0.816418
F26H9.5	I	9312759	9314442	-	0.505985	0.787222
F26H9.8	I	9317726	9327151	+	0.644995	1.0035
C12C8.1	I	9320402	9322471	-	0.956158	1.48761
C12C8.2	I	9327847	9330714	+	2.06062	3.20595
M04C9.2	I	9349265	9349548	-	0.299813	0.466455
M04C9.1	I	9350352	9352588	-	0.477982	0.743653
M04C9.3	I	9352953	9354495	-	0.824423	1.28265
M04C9.4	I	9355159	9357069	-	0.350507	0.545325
M04C9.5	I	9359837	9362916	+	0.450785	0.70134
F16A11.2	I	9390945	9393085	-	0.535173	0.832633
F16A11.1	I	9394455	9404010	-	0.593991	0.924143
C17E4.1	I	9407165	9410085	-	0.798511	1.24234
C17E4.2	I	9410605	9416496	+	1.44536	2.24872
C17E4.3	I	9416891	9418864	-	2.03782	3.17048
C17E4.4	I	9419479	9419948	+	0.829065	1.28988
C17E4.5	I	9421237	9421956	-	0.458793	0.713799
C17E4.6	I	9422557	9430577	+	0.683991	1.06417
C17E4.9	I	9431346	9432739	+	0.345109	0.536927
C17E4.10	I	9435456	9440756	+	0.811471	1.2625
F46A9.6	I	9441963	9444186	-	0.5036	0.783511
F46A9.1	I	9457888	9458796	+	1.08547	1.68879
F46A9.2	I	9459294	9460509	+	0.89393	1.39079
F46A9.4	I	9469694	9470444	+	0.86136	1.34012
F46A9.5	I	9471554	9472313	+	0.744801	1.15878
F30A10.1	I	9472687	9475159	-	0.604017	0.939741
F30A10.2	I	9478493	9480530	-	1.26207	1.96355
F30A10.4	I	9483800	9486530	+	0.375621	0.584399
F30A10.5	I	9486806	9488016	-	0.430514	0.669803
F30A10.6	I	9488508	9492488	+	0.533751	0.83042
F30A10.3	I	9492933	9494490	-	0.798798	1.24279
F30A10.7	I	9497992	9500085	+	0.630533	0.980996
F30A10.9	I	9504823	9505755	-	1.00127	1.55779
F30A10.10	I	9506546	9510825	+	0.69723	1.08477
C41G7.2	I	9512516	9514504	+	1.42254	2.21322
C41G7.3	I	9515123	9518687	-	1.36117	2.11773
C41G7.4	I	9519625	9521180	+	0.557038	0.86665
C41G7.6	I	9526605	9527369	-	1.05156	1.63603
C41G7.7	I	9533570	9536261	-	0.448845	0.698322
C36F7.1	I	9538178	9540875	-	0.458392	0.713176
C36F7.2	I	9548230	9558022	+	0.467474	0.727306
C36F7.4b	I	9565482	9574367	-	0.424017	0.659693
C36F7.5	I	9574793	9576014	-	0.562236	0.874738
F42H11.1	I	9576347	9577879	+	1.25988	1.96015
K07A1.1	I	9581871	9583451	-	1.23216	1.91702
K07A1.13	I	9583967	9584721	-	0.938886	1.46074
K07A1.2	I	9585411	9587124	+	1.18641	1.84583
K07A1.3	I	9587518	9587908	-	1.21496	1.89026
K07A1.4	I	9588710	9589904	-	0.866459	1.34805
K07A1.5	I	9590613	9591770	+	0.675211	1.05051
K07A1.6	I	9592061	9593062	-	1.73011	2.69175
K07A1.7	I	9595861	9597158	-	1.43985	2.24014
K07A1.8	I	9609806	9611521	-	1.06616	1.65875
K07A1.10	I	9615290	9616410	-	0.779052	1.21206
K07A1.11	I	9616595	9618090	-	1.05466	1.64086
K07A1.12	I	9618392	9619746	-	0.948049	1.47499
T05F1.1	I	9620222	9622194	+	0.767008	1.19333
T05F1.2	I	9622611	9624595	+	2.10392	3.27333
T05F1.3	I	9625096	9625780	-	0.459838	0.715424
T05F1.6	I	9626264	9630347	+	1.151	1.79075
T05F1.5	I	9633226	9634835	-	1.01614	1.58093
T05F1.7	I	9639688	9642230	-	0.39236	0.610442
T05F1.8	I	9642480	9643753	+	1.27832	1.98884
T05F1.9	I	9645687	9647593	+	0.693268	1.0786
T05F1.10	I	9647675	9649174	-	0.750464	1.16759
T05F1.11	I	9653127	9656022	+	0.79661	1.23938
C03D6.6	I	9657164	9657792	-	1.32098	2.0552
C03D6.5	I	9658262	9659815	+	1.12855	1.75583
C03D6.4	I	9660329	9664901	-	0.965002	1.50137
C03D6.1	I	9668701	9670703	-	0.943606	1.46808
C03D6.8	I	9669409	9669998	+	1.20891	1.88084
C04F12.1	I	9673846	9678486	-	0.575256	0.894994
C04F12.3	I	9685542	9688580	+	1.07024	1.66511
C04F12.4	I	9689190	9690034	+	0.509293	0.792368
C04F12.5	I	9690118	9690545	-	0.569618	0.886222
C04F12.6	I	9692689	9693769	-	1.28557	2.00012
C04F12.7	I	9695732	9696698	-	1.20486	1.87454
C04F12.8	I	9697582	9699543	-	0.603902	0.939563
C04F12.9	I	9710148	9710731	-	0.739398	1.15037
C04F12.10	I	9711195	9712706	-	0.358132	0.557189
C16C2.4	I	9712970	9715209	-	0.491812	0.765171
C16C2.3	I	9715621	9728096	-	0.651646	1.01384
C16C2.1	I	9727205	9729048	+	0.450211	0.700447
K02A11.2	I	9744944	9745956	+	0.613672	0.954763
K02A11.3	I	9746026	9747904	-	0.979657	1.52417
F26E4.1	I	9754226	9756964	+	0.643936	1.00185
F26E4.2	I	9757877	9760773	-	0.459769	0.715318
F26E4.3	I	9762560	9767933	-	0.534928	0.832252
F26E4.5	I	9768933	9771032	-	0.727988	1.13262
F26E4.4	I	9771180	9772548	-	0.675148	1.05041
F26E4.6	I	9773164	9773870	+	0.467374	0.72715
F26E4.12	I	9780337	9781328	+	0.524549	0.816104
F26E4.10	I	9781459	9785710	-	1.11575	1.73591
F26E4.8	I	9785921	9787365	-	0.807981	1.25707
F26E4.9	I	9788997	9789751	+	0.398087	0.619352
F26E4.11	I	9793789	9796215	+	0.664617	1.03402
F35C12.1	I	9805145	9805350	-	0.358729	0.558117
F35C12.2	I	9808892	9812800	+	1.23122	1.91556
Y67A6A.1	I	9829815	9830250	-	1.3208	2.05492
Y67A6A.2	I	9839597	9844695	+	0.580961	0.90387
K10C3.3	I	9847395	9849849	+	0.624398	0.971451
K10C3.2	I	9850627	9851709	-	0.74809	1.16389
K10C3.4	I	9860491	9862287	+	1.04541	1.62648
T23H4.1	I	9876516	9879107	+	0.411241	0.639817
T23H4.2	I	9879378	9881481	-	0.614552	0.956132
T23H4.3	I	9886188	9888142	+	0.477366	0.742696
F52F12.2	I	9893686	9895584	-	0.517562	0.805234
F52F12.3	I	9895970	9900587	-	0.559562	0.870578
F52F12.4	I	9901267	9902814	+	0.832534	1.29527
F52F12.6	I	9904384	9910515	-	0.678949	1.05632
F52F12.5	I	9921294	9921820	-	1.23504	1.92149
F52F12.7	I	9929717	9930778	+	0.39722	0.618003
Y106G6A.4	I	9931129	9931826	+	1.53898	2.39438
Y106G6A.2a	I	9931983	9934237	-	0.483709	0.752564
Y106G6A.2a	I	9931983	9934237	-	0.520641	0.810023
Y106G6A.5	I	9934886	9936002	-	0.464986	0.723435
Y106G6A.1	I	9936245	9938141	-	0.594071	0.924268
T24D1.2	I	9953551	9955822	-	0.91042	1.41645
T24D1.3	I	9958929	9960072	-	2.23013	3.46968
T24D1.4	I	9960325	9961959	-	0.43542	0.677435
T23D8.1	I	9965629	9969322	+	0.530287	0.82503
T23D8.2	I	9970101	9973055	-	0.582266	0.9059
T23D8.3	I	9973566	9976274	-	1.05816	1.64631
T23D8.4	I	9976726	9979648	-	0.702494	1.09295
T23D8.5	I	9988440	9988751	-	0.451004	0.70168
T23D8.6	I	9989120	9989503	+	0.382138	0.594537
T23D8.7	I	9989792	9993502	+	1.35309	2.10517
T23D8.8	I	9994719	9999916	-	0.529493	0.823795
C03C11.1	I	10014728	10015425	+	0.971759	1.51188
C03C11.2	I	10016766	10017916	+	0.659797	1.02652
F10G8.1	I	10019694	10021023	+	1.42443	2.21615
F10G8.2	I	10021690	10022751	-	0.672529	1.04633
F10G8.4	I	10023798	10025526	+	0.372171	0.579031
F10G8.3	I	10026632	10029716	+	0.492081	0.76559
F10G8.7	I	10030173	10046157	+	0.758442	1.18
F10G8.5	I	10034020	10034766	-	0.613891	0.955104
F10G8.6	I	10046437	10047862	+	0.345572	0.537647
F10G8.8	I	10051068	10061975	-	0.615439	0.957512
B0379.2	I	10070910	10071773	-	1.21245	1.88635
B0379.7	I	10072612	10074016	-	1.34135	2.0869
B0379.1	I	10074996	10077612	+	0.495346	0.77067
B0379.4b	I	10086521	10094410	-	0.539499	0.839363
B0379.6	I	10097304	10097764	+	0.417135	0.648986
Y106G6D.1	I	10107464	10108735	-	0.798669	1.24259
Y106G6D.2	I	10110992	10111838	+	0.557456	0.867301
Y106G6D.3	I	10112169	10114186	-	1.1029	1.71592
Y106G6D.4	I	10114780	10116545	+	0.529965	0.824531
Y106G6D.6	I	10118130	10119206	-	0.752493	1.17074
Y106G6D.7	I	10122507	10129858	+	0.545573	0.848813
F16C3.1	I	10147365	10149876	+	0.642335	0.999358
F16C3.2	I	10150389	10155036	-	1.33464	2.07647
C25A1.3	I	10160087	10161864	-	0.661702	1.02949
C25A1.1	I	10162377	10163173	+	0.974257	1.51577
C25A1.2	I	10163731	10165284	-	0.339361	0.527984
C25A1.4	I	10169862	10172555	-	0.45165	0.702686
C25A1.5	I	10177177	10178562	+	0.71655	1.11482
C25A1.6	I	10179030	10179224	+	0.401776	0.625091
C25A1.7	I	10180237	10183920	+	0.684632	1.06516
C25A1.8	I	10184634	10185434	-	1.84776	2.87479
C25A1.9	I	10185866	10187460	+	1.31148	2.04042
C25A1.12	I	10191758	10193147	-	0.76933	1.19694
C25A1.11	I	10194147	10196978	-	0.682946	1.06254
C25A1.15	I	10197309	10197584	+	0.343272	0.534069
Y106G6E.1	I	10198274	10200428	-	0.633004	0.98484
Y106G6E.2	I	10201080	10201796	+	1.08595	1.68955
Y106G6E.4	I	10221778	10222766	-	0.975829	1.51821
Y106G6E.5	I	10222961	10226960	-	0.472177	0.734622
Y106G6E.6	I	10228208	10231132	-	0.368167	0.572801
ZC247.3	I	10248328	10255059	+	0.371387	0.577811
ZC247.2	I	10255774	10262092	-	0.723735	1.126
ZC247.1	I	10264454	10271507	-	0.898755	1.3983
T20F10.1	I	10292128	10297835	-	0.384122	0.597625
T20F10.2	I	10298298	10300365	+	0.355995	0.553863
T20F10.5	I	10300666	10302934	-	0.490345	0.762889
T20F10.4	I	10304527	10305777	-	0.494571	0.769463
Y106G6G.5	I	10316279	10318008	+	0.428786	0.667114
Y106G6G.4	I	10321774	10323241	-	0.957443	1.48961
Y106G6G.3	I	10323605	10324116	+	0.48442	0.75367
Y106G6G.2	I	10324133	10327746	-	0.556351	0.865583
Y106G6G.1	I	10329026	10330323	+	0.821007	1.27734
ZC434.4	I	10332033	10333048	-	0.578274	0.899691
ZC434.3	I	10333539	10335695	-	1.18048	1.83661
ZC434.5	I	10336402	10340800	+	0.585103	0.910316
ZC434.6	I	10341018	10345463	+	0.538217	0.837368
ZC434.7	I	10346142	10347943	+	0.417248	0.649163
ZC434.8	I	10348088	10349308	-	1.21676	1.89306
F45H11.2	I	10373547	10373848	-	0.304426	0.473633
F45H11.3	I	10374803	10379076	+	0.536077	0.834039
F45H11.4	I	10383133	10391305	-	0.501287	0.779913
F25D7.1	I	10399146	10400166	-	0.332934	0.517985
F25D7.2	I	10400436	10402448	+	0.508304	0.79083
F25D7.3	I	10409348	10413835	+	0.386316	0.601038
F25D7.4	I	10418477	10422466	-	0.911064	1.41745
F25D7.5	I	10423176	10427091	-	0.532447	0.828391
Y106G6H.3	I	10436253	10436834	+	0.47348	0.73665
Y106G6H.4	I	10436902	10437698	-	0.478121	0.743871
Y106G6H.5	I	10438278	10443535	-	0.5614	0.873438
Y106G6H.6	I	10443840	10446033	-	1.03698	1.61335
Y106G6H.7	I	10446667	10451919	+	0.619984	0.964584
Y106G6H.8	I	10452410	10452799	+	0.471693	0.73387
Y106G6H.9	I	10454404	10455622	-	0.589078	0.916499
Y106G6H.10	I	10457818	10458715	+	0.479609	0.746185
Y106G6H.12	I	10464587	10470986	-	0.700398	1.08969
Y106G6H.13	I	10471501	10471917	+	1.1256	1.75123
Y106G6H.14	I	10472296	10473378	-	0.43241	0.672752
Y106G6H.15	I	10473590	10474424	-	0.684586	1.06509
Y106G6H.16	I	10474903	10475487	+	0.714358	1.11141
F37D6.1	I	10479408	10485637	-	0.569461	0.885979
F37D6.3	I	10486704	10487312	+	0.273277	0.42517
F37D6.4	I	10488638	10488979	+	0.423354	0.658663
F37D6.6	I	10501729	10505434	+	0.851879	1.32537
F59C6.7	I	10507081	10515494	-	0.441082	0.686244
F59C6.8	I	10509080	10513284	+	0.64702	1.00665
F59C6.6	I	10516090	10517729	-	0.859562	1.33732
F59C6.4	I	10518369	10519149	+	0.680239	1.05833
F59C6.5	I	10519349	10520601	+	0.363826	0.566048
F59C6.2	I	10522808	10523893	+	0.896683	1.39508
F59C6.3	I	10524447	10528191	+	0.717232	1.11588
F25H2.1	I	10535232	10538035	-	0.402169	0.625703
F25H2.2	I	10543014	10546173	+	0.425001	0.661225
F25H2.3	I	10547685	10549597	+	0.329513	0.512663
F25H2.4	I	10551967	10552913	+	0.56124	0.873188
F25H2.5	I	10553182	10553782	-	0.714523	1.11167
F25H2.6	I	10554625	10557619	+	0.479244	0.745618
F25H2.7	I	10558355	10559777	+	0.44421	0.691111
F25H2.8	I	10562978	10564341	+	0.920658	1.43238
F25H2.9	I	10566344	10567186	+	0.401211	0.624212
F25H2.10	I	10567922	10568951	+	0.753059	1.17162
F25H2.11	I	10569122	10569922	+	0.403205	0.627314
F25H2.13	I	10572018	10577002	+	0.541805	0.842951
T22A3.2	I	10581678	10582596	-	0.696539	1.08369
T22A3.6	I	10594948	10598445	+	0.708096	1.10167
T22A3.5	I	10598698	10606336	+	0.830849	1.29265
T22A3.8	I	10608481	10621301	+	0.495864	0.771476
C43H8.2	I	10623166	10624053	+	0.402521	0.62625
C43H8.1	I	10624459	10625262	+	0.43581	0.678042
B0511.6	I	10625383	10628211	+	1.35784	2.11255
B0511.5	I	10630092	10631545	+	0.506335	0.787766
B0511.7	I	10631734	10633135	-	0.761808	1.18524
B0511.8	I	10636787	10638944	-	0.851909	1.32542
B0511.10	I	10640796	10642263	-	0.413965	0.644055
B0511.4	I	10644272	10645560	+	0.843376	1.31214
B0511.3	I	10646730	10647765	+	0.807544	1.25639
B0511.11	I	10648627	10650162	-	0.777061	1.20897
B0511.2	I	10651018	10652950	+	0.454665	0.707378
B0511.12	I	10654442	10661590	-	0.556154	0.865276
B0511.1	I	10667947	10670958	+	0.856414	1.33243
C34B2.4	I	10671533	10672577	-	0.601229	0.935404
C34B2.3	I	10672801	10674812	+	1.06775	1.66122
C34B2.5	I	10675266	10676791	-	0.347196	0.540175
C34B2.6	I	10677051	10682360	-	0.639664	0.995202
C34B2.10	I	10682610	10683028	-	0.312306	0.485891
C34B2.7	I	10683366	10685571	-	0.822371	1.27946
C34B2.8	I	10686029	10687041	-	0.382907	0.595735
C34B2.2	I	10687358	10687910	+	1.09474	1.70322
C34B2.1	I	10688320	10690758	+	0.499095	0.776502
C34B2.9	I	10699668	10703788	-	0.408605	0.635715
B0205.10	I	10708821	10710325	+	0.893207	1.38967
B0205.1	I	10713765	10717823	-	0.629485	0.979365
B0205.9	I	10720814	10723263	+	0.680411	1.0586
B0205.8	I	10729013	10730206	-	0.384634	0.598421
B0205.3	I	10730916	10732379	-	0.616442	0.959073
B0205.7	I	10734027	10736228	+	0.499207	0.776675
B0205.6	I	10736737	10739762	+	0.517249	0.804746
B0205.5	I	10740003	10740578	+	0.435073	0.676895
B0205.4	I	10741425	10744337	-	0.590216	0.91827
F55A3.5	I	10782103	10782878	-	0.414265	0.644522
F55A3.6	I	10783988	10784779	-	0.429564	0.668324
F55A3.7	I	10785116	10787851	-	0.800809	1.24591
F55A3.3	I	10789125	10792889	+	0.682464	1.06179
F55A3.2	I	10793580	10797888	+	0.396811	0.617366
F55A3.1	I	10799625	10806371	+	0.330811	0.514683
C35E7.9	I	10807052	10808212	+	1.01469	1.57868
C35E7.8	I	10808595	10809503	+	0.841041	1.30851
C35E7.7	I	10813476	10814875	+	0.718892	1.11847
C35E7.6	I	10817348	10819097	+	0.656442	1.0213
C35E7.4	I	10831898	10834608	+	0.989432	1.53938
C35E7.3	I	10836974	10838865	+	0.418608	0.651278
C35E7.1	I	10846788	10850000	+	1.04111	1.61978
T27C10.4	I	10876201	10879564	+	0.480099	0.746948
T27C10.6	I	10879956	10894217	-	0.402624	0.626411
T27C10.3	I	10889989	10892031	+	0.685706	1.06683
T27C10.2	I	10899102	10901718	+	0.315824	0.491365
T27C10.1	I	10904362	10906519	+	0.367401	0.57161
F49D11.6	I	10906804	10909080	-	0.834209	1.29788
F49D11.5	I	10910256	10911215	+	0.544914	0.847787
F49D11.4	I	10913189	10915605	+	0.373324	0.580825
F49D11.3	I	10917056	10919084	+	0.502641	0.782019
F49D11.2	I	10921408	10923476	+	0.354971	0.552272
F49D11.7	I	10923573	10923891	-	0.600972	0.935003
F49D11.8	I	10924332	10925738	-	0.866861	1.34868
F49D11.1	I	10936832	10940249	+	0.561669	0.873855
Y95D11A.1	I	10944202	10945561	+	0.526375	0.818945
Y52B11A.1	I	10964510	10966305	-	0.418703	0.651426
Y52B11A.4	I	10980000	11004275	-	0.363317	0.565256
Y52B11A.5	I	11015478	11017489	+	0.664813	1.03433
Y52B11A.7	I	11018563	11025645	-	0.485894	0.755963
Y52B11A.8	I	11032334	11033946	+	0.605862	0.942613
Y52B11A.9	I	11034084	11038811	-	0.534273	0.831233
Y52B11A.10	I	11039054	11052390	+	0.34452	0.536011
W02B9.1b	I	11076364	11134551	-	0.268167	0.41722
W02B9.1b	I	11076364	11134551	-	0.335135	0.521409
Y52B11B.1	I	11123753	11124086	+	1.22911	1.91228
ZK39.4	I	11142105	11144082	+	0.470789	0.732464
ZK39.2	I	11148974	11150252	+	0.633545	0.985682
ZK39.5	I	11151232	11151930	+	0.741025	1.1529
ZK39.6	I	11152710	11154253	+	2.09437	3.25847
ZK39.7	I	11154204	11155360	-	1.82448	2.83857
ZK39.8	I	11156761	11158822	-	0.566619	0.881557
Y52B11C.1	I	11167534	11168727	-	0.453726	0.705917
F28D9.1	I	11178056	11182053	-	0.896787	1.39524
W06H12.1	I	11206977	11211292	+	0.536988	0.835456
Y53H1A.4	I	11212417	11215082	-	0.310906	0.483713
Y53H1A.1	I	11216364	11221966	-	0.489114	0.760974
Y53H1A.2	I	11222500	11223964	+	0.437419	0.680545
Y53H1A.3	I	11234293	11235167	-	0.343184	0.533932
F46A8.7	I	11238108	11238218	-	1.8291	2.84576
F46A8.5	I	11239707	11240464	-	0.786746	1.22403
F46A8.4	I	11241216	11241961	-	0.725477	1.12871
F46A8.3	I	11242745	11243511	-	0.822752	1.28005
F46A8.6	I	11243827	11244994	-	0.450581	0.701023
F46A8.9	I	11252229	11252859	+	0.734067	1.14208
F46A8.10	I	11253341	11255874	+	0.678759	1.05603
F36D1.8	I	11256541	11259216	-	0.517855	0.805689
F36D1.7	I	11263170	11263607	+	1.4039	2.18422
F36D1.5	I	11266061	11266425	+	0.421585	0.65591
F36D1.6	I	11270173	11271217	-	0.63804	0.992676
F36D1.4	I	11271699	11272337	+	1.03014	1.60271
F36D1.1	I	11276596	11280005	-	0.327614	0.509709
F36D1.2	I	11282464	11286281	-	0.38956	0.606085
F36D1.3	I	11289035	11291859	+	0.373741	0.581474
Y53H1B.2	I	11292702	11294143	-	0.845673	1.31571
Y53H1B.1	I	11294630	11297158	-	0.437341	0.680424
Y53H1B.4	I	11300734	11301653	+	0.464638	0.722893
H25P06.4	I	11305811	11309591	-	0.451786	0.702897
H25P06.1	I	11311812	11323083	-	0.528798	0.822714
F56G4.1	I	11339832	11347279	-	0.599523	0.93275
F56G4.2	I	11355227	11356361	+	2.09038	3.25225
F56G4.3	I	11358158	11359292	-	2.07876	3.23417
F56G4.6	I	11364377	11374023	-	0.404264	0.628962
F56G4.4	I	11374615	11380056	+	0.520683	0.810088
F56G4.5	I	11380229	11388650	+	0.277035	0.431017
Y53H1C.2	I	11401023	11416410	-	0.642292	0.999291
Y53H1C.3	I	11417873	11421226	+	0.535951	0.833842
C27C7.7	I	11422180	11423590	+	0.344962	0.536698
C27C7.5	I	11424022	11426043	-	0.452428	0.703897
C27C7.3	I	11429061	11432053	+	1.04942	1.6327
C27C7.2	I	11433110	11433411	-	1.15786	1.80143
C27C7.4	I	11434033	11435862	-	1.33604	2.07864
C27C7.8	I	11436771	11437396	+	0.997134	1.55136
ZK1025.2	I	11449845	11451961	-	1.80766	2.81239
ZK1025.5	I	11453889	11454512	-	0.761863	1.18532
ZK1025.6	I	11454769	11455439	+	1.4722	2.29048
ZK1025.4	I	11456747	11459935	-	0.944424	1.46935
ZK1025.3	I	11461053	11463041	-	2.21	3.43836
ZK1025.7	I	11465162	11467523	+	1.82404	2.83787
ZK1025.8	I	11469451	11471573	+	1.75402	2.72894
ZK1025.9	I	11473267	11475608	-	0.479296	0.745698
K08C9.1	I	11484828	11486399	-	0.890044	1.38475
K08C9.2	I	11486942	11488384	-	1.46696	2.28233
K08C9.4	I	11489219	11490549	-	0.843978	1.31308
K08C9.7	I	11495510	11496223	-	0.30927	0.481169
K08C9.6	I	11497932	11499109	-	0.79539	1.23748
F32B4.8	I	11501627	11506973	+	0.369577	0.574996
F32B4.1	I	11510056	11512759	+	0.313211	0.487301
F32B4.2	I	11512930	11513803	-	1.26186	1.96323
F32B4.6	I	11515117	11517098	+	0.460105	0.715841
F32B4.5	I	11519059	11520650	-	0.59975	0.933104
F15D3.1a	I	11527066	11557781	-	0.462204	0.719106
F15D3.1a	I	11527066	11557781	-	0.589664	0.91741
F15D3.2	I	11560626	11564376	-	0.373073	0.580434
F15D3.4	I	11565230	11570792	+	0.661385	1.029
F15D3.5	I	11570875	11571155	-	0.362879	0.564574
F15D3.6	I	11572409	11577448	-	0.421027	0.655042
F15D3.7	I	11578634	11579469	+	0.657334	1.02269
F15D3.8	I	11579923	11581975	-	0.632856	0.98461
C17D12.6	I	11582748	11586036	-	0.53338	0.829844
C17D12.5	I	11586240	11587283	+	0.638104	0.992775
C17D12.2	I	11592291	11601312	+	0.450026	0.700159
C17D12.7	I	11604600	11611290	-	0.475732	0.740153
C17D12.3	I	11616762	11620252	-	0.385058	0.599081
Y47H9A.1	I	11623104	11626551	+	0.499588	0.777269
W04G5.3	I	11629630	11629921	+	0.291001	0.452744
W04G5.4	I	11630053	11632690	+	0.336067	0.52286
W04G5.5	I	11634602	11636831	+	0.502947	0.782495
W04G5.6	I	11640676	11642195	-	0.398167	0.619476
W04G5.9	I	11644482	11645409	+	0.383654	0.596897
W04G5.8	I	11649971	11650996	+	0.330134	0.513629
W04G5.7	I	11652778	11653770	+	0.316028	0.491683
F11A6.2	I	11681063	11682353	-	0.342908	0.533503
T22H2.4	I	11694711	11694986	-	0.35172	0.547213
T22H2.3	I	11695670	11697932	-	0.329048	0.511939
T22H2.1	I	11699158	11701167	+	0.368012	0.57256
T22H2.2	I	11703707	11706601	-	0.396866	0.617452
F35E2.6	I	11707868	11712186	-	0.68007	1.05807
F35E2.7	I	11714945	11717605	-	0.796591	1.23935
F35E2.8	I	11718900	11719779	+	0.40134	0.624413
F35E2.9	I	11723420	11726251	-	0.91228	1.41934
F35E2.3	I	11734417	11735562	-	0.354271	0.551182
F35E2.2	I	11736626	11737688	-	0.517434	0.805035
F35E2.1	I	11738715	11740751	-	0.463718	0.721461
F35E2.5	I	11741604	11743940	-	0.69797	1.08591
Y47H9B.2	I	11744161	11747403	+	0.48022	0.747135
ZK1151.1g	I	11747751	11792055	-	0.751312	1.16891
ZK1151.1f	I	11764826	11792055	-	0.591162	0.919742
F53B8.1	I	11782903	11783928	-	0.897455	1.39628
T02G6.1	I	11795892	11798756	-	0.511665	0.796058
T02G6.2	I	11798830	11804980	-	0.360176	0.560369
T02G6.4	I	11808931	11814862	-	0.48607	0.756237
T02G6.3	I	11813768	11814343	+	0.501772	0.780667
T02G6.5	I	11815820	11819222	+	1.3224	2.05742
T02G6.6	I	11819528	11822578	+	0.414099	0.644264
T02G6.7	I	11827538	11828608	-	0.473234	0.736267
Y47H9C.1	I	11831014	11833155	-	2.01918	3.14149
Y47H9C.2	I	11844738	11849149	+	0.356436	0.554549
Y47H9C.5	I	11877795	11887136	+	0.650242	1.01166
Y47H9C.6	I	11888773	11889278	-	0.452093	0.703375
Y47H9C.7	I	11891702	11893709	-	0.459143	0.714344
Y47H9C.8	I	11893988	11896236	+	0.443976	0.690746
Y47H9C.12	I	11896690	11896954	+	0.281928	0.43863
Y47H9C.9	I	11898778	11901447	-	0.644288	1.0024
Y47H9C.10	I	11901976	11903159	+	0.565476	0.879779
Y47H9C.11	I	11903723	11905137	+	0.39365	0.612449
R09B3.2	I	11909439	11909963	-	0.965788	1.50259
R09B3.3	I	11910410	11910945	-	0.607242	0.94476
R09B3.4	I	11911316	11911904	+	0.476783	0.741789
R09B3.5	I	11912136	11912665	-	0.736123	1.14528
R06C1.1	I	11913114	11917701	-	0.394957	0.614483
R06C1.2	I	11918015	11923897	-	0.560423	0.871918
R06C1.3	I	11925264	11929496	-	0.616753	0.959557
R06C1.4	I	11930796	11931624	+	0.741478	1.15361
R06C1.6	I	11947004	11952821	+	0.776399	1.20794
Y53C10A.12	I	11953786	11961951	-	1.25369	1.95052
Y53C10A.2	I	11968011	11968532	-	0.649583	1.01063
Y53C10A.3	I	11968941	11971786	-	0.579557	0.901687
Y53C10A.4	I	11979496	11985427	+	0.423492	0.658877
Y53C10A.5	I	11998771	12002353	+	0.870376	1.35415
Y53C10A.6	I	12002742	12004986	-	0.776045	1.20739
Y53C10A.9	I	12011265	12018628	+	0.531198	0.826448
Y53C10A.10	I	12020586	12028287	+	0.978948	1.52307
F58D5.8	I	12029991	12031751	-	0.914993	1.42356
Y47H10A.1	I	12073164	12082564	-	0.546285	0.849921
Y47H10A.1	I	12073164	12082564	-	0.772698	1.20218
Y47H10A.1	I	12073164	12082564	-	0.549436	0.854823
Y47H10A.3	I	12088150	12089958	-	1.04521	1.62616
Y47H10A.5	I	12095793	12097928	-	0.795417	1.23753
M01G12.12	I	12098705	12105966	-	0.645637	1.00449
M01G12.14	I	12106901	12108407	-	0.693599	1.07912
M01G12.9	I	12111183	12112362	-	0.699755	1.08869
M01G12.7	I	12114053	12116279	-	0.367769	0.572182
M01G12.11	I	12116938	12117117	-	0.636986	0.991035
M01G12.6	I	12117986	12121322	-	0.406544	0.632509
M01G12.10	I	12119100	12119575	+	0.396723	0.617229
M01G12.4	I	12122800	12125575	+	0.517672	0.805404
M01G12.5	I	12130059	12131370	+	0.394129	0.613194
M01G12.2	I	12132542	12133699	-	0.436263	0.678746
M01G12.1	I	12134257	12136454	-	0.362703	0.564301
M01G12.13	I	12140549	12142746	+	0.606239	0.943198
F15H9.3	I	12143996	12146966	+	0.526938	0.819821
F15H9.4	I	12148239	12150730	-	0.692449	1.07733
F15H9.2	I	12151010	12154322	-	0.547409	0.851671
F15H9.1	I	12157140	12158701	+	0.514094	0.799838
R05D7.1	I	12162443	12163510	-	0.513056	0.798223
R05D7.2	I	12165718	12167937	+	0.692859	1.07796
R05D7.3	I	12168346	12170445	-	0.380259	0.591614
R05D7.4	I	12181108	12183157	-	0.440891	0.685947
R05D7.5	I	12183677	12188731	+	0.454058	0.706433
C15C6.3	I	12208359	12212195	+	0.515931	0.802696
C15C6.4	I	12213119	12215088	+	0.758841	1.18062
F14B6.1	I	12216493	12217715	-	0.521109	0.810752
F14B6.2	I	12218484	12222206	-	0.447566	0.696333
F14B6.3	I	12230570	12232241	+	0.651492	1.0136
F14B6.4	I	12236029	12238230	+	0.396218	0.616444
F14B6.5	I	12239149	12241797	+	0.412019	0.641028
F41D3.1	I	12245445	12246740	+	0.315314	0.490571
F41D3.2	I	12247760	12250199	+	0.430325	0.669508
F41D3.3	I	12251895	12253543	+	0.770282	1.19842
F41D3.4	I	12254495	12257169	-	0.481796	0.749587
F41D3.5	I	12259901	12262837	-	1.29752	2.01871
F41D3.6	I	12263691	12266256	-	0.465177	0.723731
F41D3.7	I	12267063	12267480	+	0.697944	1.08588
F41D3.8	I	12267488	12268117	-	0.520799	0.810269
F41D3.10	I	12269244	12272179	-	0.424354	0.660219
F41D3.9	I	12272970	12274616	-	1.02126	1.5889
F41D3.11	I	12276882	12278704	-	0.565243	0.879417
F56H6.1	I	12281210	12282604	+	0.37491	0.583292
F56H6.2	I	12287188	12289296	+	0.663594	1.03243
F56H6.3	I	12289541	12290180	-	0.417102	0.648936
F56H6.4	I	12290438	12292201	+	0.451668	0.702715
F56H6.5	I	12292258	12293925	-	0.798468	1.24227
F56H6.6	I	12294369	12296252	-	0.251108	0.390678
F56H6.7	I	12297723	12300806	+	0.645503	1.00429
F56H6.8	I	12301413	12303146	-	0.682486	1.06182
F56H6.9	I	12303588	12306809	+	0.472212	0.734676
F56H6.11	I	12307720	12310395	+	0.33171	0.516082
F56H6.12	I	12312324	12314884	+	0.377683	0.587607
C47F8.3	I	12315182	12316677	-	0.448943	0.698475
C47F8.4	I	12317310	12318517	-	0.504915	0.785557
C47F8.6	I	12319339	12320843	+	0.658699	1.02482
C47F8.5	I	12321926	12324051	+	0.41098	0.639412
C47F8.7	I	12326439	12326999	-	0.702954	1.09367
C47F8.8	I	12328089	12329483	-	0.407955	0.634704
C47F8.2	I	12331074	12333402	+	0.34785	0.541191
C47F8.1	I	12335131	12336528	+	0.39659	0.617023
T09E11.1	I	12337957	12339228	+	0.284505	0.442639
T09E11.2	I	12341134	12342739	+	0.878133	1.36622
T09E11.11	I	12343671	12345691	+	0.564334	0.878001
T09E11.10	I	12345808	12347254	-	0.623153	0.969514
T09E11.9	I	12347819	12349808	-	0.392296	0.610342
T09E11.8	I	12350929	12352713	+	0.395771	0.615748
T09E11.7	I	12353495	12356326	+	1.30945	2.03726
T09E11.5	I	12356931	12359330	+	0.876269	1.36332
T09E11.4	I	12359931	12363405	+	1.02921	1.60126
T09E11.6	I	12364707	12368345	+	0.682277	1.0615
T09E11.3	I	12369178	12370596	+	0.46011	0.715848
T15D6.1	I	12371339	12372636	+	0.413097	0.642704
T15D6.4	I	12373975	12376638	-	0.92446	1.43829
T15D6.3	I	12376893	12378663	-	0.499237	0.776723
T15D6.2	I	12379324	12381021	-	0.587935	0.914721
T15D6.5	I	12381797	12383248	+	0.455656	0.708918
T15D6.6	I	12384318	12385720	-	1.02868	1.60044
T15D6.7	I	12387818	12388780	+	1.17919	1.83461
T15D6.8	I	12389748	12390967	+	1.39186	2.16548
T15D6.9	I	12391997	12393573	+	0.308232	0.479553
T15D6.10	I	12394108	12396266	+	0.744116	1.15771
T15D6.11	I	12396632	12398280	-	0.381663	0.593798
T15D6.12	I	12399311	12401194	-	0.841799	1.30969
E03H4.2	I	12403132	12404477	-	0.672284	1.04595
E03H4.3	I	12405943	12406934	-	0.341066	0.530638
E03H4.4	I	12407552	12411423	+	0.838906	1.30519
E03H4.5	I	12413797	12415733	+	0.430739	0.670152
E03H4.6	I	12416962	12418613	+	0.49863	0.775779
E03H4.7	I	12421227	12424399	+	0.493323	0.767522
E03H4.8	I	12424850	12426479	-	0.553251	0.860759
E03H4.10	I	12430046	12431440	-	0.788585	1.2269
E03H4.11	I	12433049	12434874	+	0.419484	0.652642
E03H4.12	I	12436150	12437083	+	0.315375	0.490666
E03H4.13	I	12439984	12441241	-	0.576833	0.897448
C54C8.1	I	12442287	12443716	+	0.473205	0.736221
C54C8.2	I	12444765	12446456	+	0.923095	1.43617
C54C8.3	I	12447155	12448409	-	0.401492	0.62465
C54C8.4	I	12449998	12451985	+	0.778481	1.21118
C54C8.5	I	12453800	12454752	+	0.331175	0.515249
C54C8.6	I	12454841	12455717	-	0.727582	1.13199
C54C8.7	I	12459487	12460891	-	0.452309	0.703711
C54C8.9	I	12461644	12461883	+	1.2943	2.0137
C54C8.11	I	12462164	12465804	+	0.533494	0.830021
T27F6.1	I	12470875	12473307	-	0.723635	1.12584
T27F6.2	I	12476673	12478576	-	1.0017	1.55846
T27F6.4	I	12484205	12486145	+	0.986547	1.53489
T27F6.5	I	12487029	12490783	+	0.731087	1.13744
T27F6.6	I	12490968	12494348	+	0.433683	0.674733
T27F6.7	I	12494821	12497182	+	0.488343	0.759774
T27F6.8	I	12497600	12499376	-	1.01213	1.57469
K11D2.1	I	12504116	12504708	+	0.385427	0.599656
K11D2.2	I	12505113	12507499	+	0.883975	1.37531
K11D2.3	I	12508543	12512889	+	0.434822	0.676505
K11D2.4	I	12523507	12527541	+	0.632833	0.984574
W02D9.1	I	12528378	12532115	-	0.982806	1.52907
W02D9.2	I	12532580	12534113	+	0.385627	0.599966
W02D9.3	I	12535315	12537339	+	0.659927	1.02673
W02D9.4	I	12537695	12538943	-	0.611084	0.950737
W02D9.10	I	12551542	12552140	+	0.916122	1.42532
W02D9.9	I	12557152	12557466	+	1.13889	1.77191
W02D9.8	I	12558535	12558932	+	0.452913	0.704652
W02D9.7	I	12559353	12559646	-	1.66042	2.58331
W02D9.6	I	12560400	12560660	-	1.93496	3.01045
W02D9.5	I	12561128	12561536	-	1.10112	1.71314
C49G9.1	I	12564510	12565793	+	0.469898	0.731077
F33E2.3	I	12578096	12580945	-	0.606998	0.94438
F33E2.4	I	12582274	12583287	+	0.893081	1.38947
F33E2.6	I	12587494	12591079	+	0.399773	0.621974
F33E2.5	I	12591174	12592336	-	0.517993	0.805904
T07D10.1	I	12603873	12606235	-	0.537253	0.835869
T07D10.2	I	12621159	12623072	+	0.396755	0.61728
T07D10.3	I	12626730	12628985	-	0.596796	0.928507
T07D10.4	I	12631173	12632543	-	1.82133	2.83366
H16D19.1	I	12635160	12636530	+	1.76975	2.75341
H16D19.3	I	12638718	12640473	+	0.479829	0.746527
H16D19.4	I	12640726	12644415	-	0.347778	0.541079
H28O16.2	I	12648701	12652062	-	0.667385	1.03833
T26E3.7	I	12655437	12655958	-	0.890053	1.38476
T26E3.8	I	12657903	12659180	-	0.608717	0.947054
T26E3.6	I	12661345	12661656	+	0.923934	1.43747
T26E3.5	I	12663110	12663711	-	0.571635	0.889362
T26E3.4	I	12665108	12668722	+	0.880496	1.36989
T26E3.3	I	12669614	12674033	+	0.38227	0.594743
T26E3.2	I	12679199	12681767	+	0.668468	1.04002
T26E3.9	I	12686104	12688194	+	0.635935	0.989401
F28C12.1	I	12688715	12690560	+	1.02499	1.5947
F28C12.6	I	12690986	12691903	+	0.395011	0.614565
F28C12.2	I	12692157	12693712	+	0.637988	0.992594
F28C12.4	I	12696546	12698202	+	0.33178	0.516189
F28C12.5	I	12699418	12701019	+	0.385255	0.599387
F28C12.7	I	12701427	12702874	+	0.417385	0.649376
T06G6.1	I	12703423	12704715	+	0.575888	0.895977
T06G6.2	I	12705085	12706971	+	0.655187	1.01935
T06G6.11	I	12707501	12708493	-	1.31054	2.03897
T06G6.4	I	12712244	12715348	-	0.503407	0.78321
T06G6.5	I	12715650	12716448	+	0.473904	0.73731
T06G6.6	I	12718370	12719743	+	1.53372	2.3862
T06G6.7	I	12720142	12722024	+	0.362113	0.563383
T06G6.8	I	12724849	12726194	+	0.360144	0.560319
T06G6.9	I	12728243	12729664	+	0.692001	1.07663
W02A11.1	I	12730078	12732685	-	0.461723	0.718358
W02A11.2	I	12733407	12736575	-	0.272519	0.423991
W02A11.3	I	12738091	12740957	+	0.341778	0.531745
W02A11.4	I	12741593	12745289	+	0.793255	1.23416
W02A11.5	I	12750024	12752055	+	0.415657	0.646687
W02A11.8	I	12758512	12759457	+	0.728521	1.13345
B0019.1	I	12759744	12764936	-	0.502385	0.78162
B0019.2	I	12773649	12782146	+	0.441889	0.6875
Y18D10A.1	I	12788198	12806534	-	0.661657	1.02942
[truncated: 13,860 more rows]
