# Supplementary material for: Lower expression of genes near microRNA in C. elegans germline
Source: BMC Bioinformatics. 2006 Mar 6;7:112. doi: 10.1186/1471-2105-7-112 (PMC1420334; doi:10.1186/1471-2105-7-112)
Supplement: Additional File 2 — an Excel book file, the information on the worm miRNAs. This file provides detailed information on the 113 worm miRNAs. It includes the number of genes around each miRNA and the number of genes available in each dataset. The miRNAs in introns are listed in this file. [file 1471-2105-7-112-S2.xls]

## Sheet: miRNA
The miRNAs marked in blue were used in the analyses. Each number in the column labeled "WS144" denote the number of genes in WormBase (WS144) near the miRNA in the most left cell in the corresponding line. The number in the columns "Kim" and "germline" denotes the number of genes available in the Kim and germline dataset, respectively.
miRNA	Chromosome	Start	End	Strand	WS144	Kim	germline	miRNA in intron	cluster in Fig.1
mir-50	I	1738651	1738674	+	1	0	0	*
mir-353	I	4585907	4585927	+	8	3	3	*
mir-244	I	4684377	4684400	-	2	2	2
mir-88	I	5197865	5197887	+	2	2	2
mir-235	I	6162308	6162329	-	3	3	3
mir-1	I	6172679	6172699	-	2	2	2
mir-245	I	7887424	7887445	+	2	2	2
mir-79	I	9332996	9333017	+	2	0	0
mir-2	I	9372773	9372795	-	0	0	0	*
mir-71	I	9379977	9379995	-	0	0	0	*
mir-354	I	14468377	14468397	-	4	3	3
mir-72	II	2452855	2452874	+	2	0	0
mir-260	II	3306298	3306317	+	3	3	3	*
mir-261	II	5969083	5969101	+	3	3	3
mir-60	II	6328667	6328686	-	3	3	3
mir-236	II	7030126	7030148	-	1	1	1
mir-57	II	7850480	7850503	-	5	5	5
mir-85	II	8393539	8393562	+	4	4	4	*
mir-252	II	11446822	11446844	-	4	4	4
mir-35	II	11537573	11537594	+	3	3	3	*	cluster1
mir-36	II	11537678	11537699	+	3	3	3	*	cluster1
mir-37	II	11537798	11537819	+	4	4	4	*	cluster2
mir-38	II	11537895	11537916	+	4	4	4	*	cluster2
mir-39	II	11538048	11538069	+	4	4	4	*	cluster2
mir-40	II	11538144	11538165	+	4	4	4	*	cluster2
mir-41	II	11538273	11538294	+	4	4	4	*	cluster2
mir-355	II	11833508	11833528	-	1	1	1
mir-45	II	11880863	11880883	-	2	2	2
mir-42	II	11889775	11889794	+	2	2	2		cluster3
mir-43	II	11889874	11889896	+	2	2	2		cluster3
mir-44	II	11889987	11890007	+	2	2	2		cluster3
mir-77	II	12519232	12519253	+	3	2	2
mir-267	II	12638092	12638111	-	2	2	2	*
mir-234	II	14466169	14466189	-	2	2	2
mir-273	II	14946987	14947006	+	1	0	0	*
mir-229	III	2172447	2172472	+	1	0	0
mir-64	III	2172857	2172876	+	1	0	0
mir-65	III	2173007	2173026	+	1	0	0
mir-66	III	2173112	2173131	+	1	0	0
mir-76	III	3142095	3142114	+	1	0	0
mir-67	III	5931317	5931336	-	2	1	1	*
mir-231	III	7544991	7545014	-	0	0	0
mir-356	III	7860093	7860113	+	7	5	5
mir-80	III	8865186	8865208	-	0	0	0
mir-227	III	8865229	8865250	-	0	0	0
mir-238	III	8867244	8867266	-	0	0	0
mir-90	III	8873903	8873924	-	1	0	0
mir-272	III	11637852	11637869	-	2	1	1	*
mir-86	III	11936572	11936594	-	1	0	0	*
mir-46	III	13660090	13660111	+	1	1	1
mir-269	IV	273912	273931	+	4	2	2
mir-58	IV	3233310	3233329	+	0	0	0	*
mir-270	IV	3258463	3258482	-	2	1	1
mir-242	IV	4274255	4274275	+	5	5	5
mir-243	IV	4450832	4450854	+	5	3	3
mir-228	IV	5562027	5562049	+	0	0	0
mir-83	IV	7841674	7841693	+	3	1	1
mir-246	IV	10940164	10940185	+	2	2	2
mir-232	IV	10994154	10994176	-	1	1	1
mir-51	IV	11026044	11026066	-	3	2	2
mir-53	IV	11027623	11027646	-	2	1	1
mir-59	IV	11309140	11309162	-	4	2	2
mir-124	IV	11871768	11871788	+	1	1	1	*
mir-265	IV	12740421	12740440	-	1	1	1
mir-52	IV	14033993	14034016	+	1	1	1
mir-78	IV	15165669	15165689	+	2	2	2
mir-255	V	5440451	5440560	+	2	0	0
mir-253	V	5783163	5783183	-	4	2	2	*
mir-70	V	6668149	6668168	-	6	1	1	*
mir-256	V	6958651	6958671	-	9	1	1
mir-357	V	8583155	8583175	-	3	3	3	*
mir-358	V	8583471	8583491	-	3	3	3	*
mir-259	V	10541670	10541691	-	1	1	1
mir-268	V	11139715	11139738	+	2	2	2
mir-250	V	11772522	11772543	-	3	3	3		cluster4
mir-61	V	11772665	11772685	-	3	3	3		cluster4
mir-87	V	12041290	12041309	-	1	1	1	*
mir-48	V	14367060	14367082	-	0	0	0
mir-241	V	14368836	14368856	-	0	0	0
mir-257	V	17143261	17143282	+	1	1	1
mir-262	V	18739330	18739349	+	3	3	3
mir-258.2	X	227958	227978	+	3	3	3
mir-258.1	X	237374	237394	+	4	1	1
mir-248	X	2262381	2262403	-	1	1	1	*
mir-73	X	2368819	2368841	+	1	1	1		cluster5
mir-74	X	2369096	2369115	+	1	1	1		cluster5
mir-75	X	2372507	2372526	+	1	1	1
mir-81	X	2431132	2431151	+	1	0	1	*
mir-82	X	2435269	2435288	-	0	0	0	*
mir-264	X	2819306	2819325	+	1	1	1
mir-34	X	2969805	2969824	-	0	0	0
mir-249	X	3006446	3006467	-	1	1	1
mir-271	X	3412014	3412033	+	3	1	1
mir-266	X	3755156	3755175	+	1	1	1
mir-247	X	4756999	4757021	+	2	2	2
mir-230	X	5803910	5803932	+	1	1	1
mir-360	X	5919171	5919191	+	2	2	2
mir-240	X	7882624	7882645	+	4	1	1
mir-237	X	8154039	8154062	+	1	1	1
mir-49	X	9989272	9989293	+	1	1	1
mir-251	X	11004668	11004691	+	3	3	3
mir-254	X	11333474	11333496	-	2	2	2	*
mir-239.2	X	11791283	11791305	-	0	0	0
mir-239.1	X	11792381	11792403	+	0	0	0
mir-233	X	12078523	12078545	-	1	1	1	*
mir-62	X	12692561	12692582	+	4	1	1	*
mir-56	X	13144667	13144689	-	0	0	0
mir-55	X	13144761	13144783	-	0	0	0
mir-54	X	13144930	13144953	-	0	0	0
mir-392	X	13597217	13597238	+	5	5	5
mir-47	X	13921231	13921252	+	1	1	1
mir-84	X	16022364	16022385	-	1	1	1
mir-63	X	17598698	17598717	-	3	1	1

## Sheet: miRNA-in-intron
host gene	host expression			normalized average expression in 10 kb window
	Kim	germline	miRNA	Kim	germline
AH9.3	0.644687	0.418289	mir-248	0.644687	0.418289
C29E6.2	0.765517	0.89022	mir-124	1.27707	1.70128
D1007.12	1.00098	0.790453	mir-353	0.94603	0.824647
E01F3.1b			mir-273
EGAP1.3			mir-67	0.946912	0.586902
F10C2.2	0.871861	1.24602	mir-87	0.970012	1.25732
F16A11.3			mir-71
F16A11.3			mir-2
F25G6.2	0.846348	1.09083	mir-357	0.829816	0.649675
F25G6.2	0.846348	1.09083	mir-358	0.829816	0.649675
F39E9.7	1.00483	0.551847	mir-260	0.889899	0.591185
F44E7.5			mir-253	0.909473	0.837051
F49E12.8	0.843815	0.578329	mir-85	1.42826	1.29681
T07C5.1			mir-62	1.00332	0.664672
T07D1.2		0.557111	mir-81		0.557111
T07D1.2		0.557111	mir-82
T10H9.5			mir-70	1.11863	0.589012
W03G11.4	0.911732	0.727914	mir-233	0.911732	0.727914
Y38E10A.18	1.21148	0.909198	mir-267		0.87692
Y56A3A.7			mir-86
Y62F5A.9	1.04846	0.859174	mir-36	0.590603	0.962396
Y62F5A.9	1.04846	0.859174	mir-40	0.744286	1.16316
Y62F5A.9	1.04846	0.859174	mir-37	0.744286	1.16316
Y62F5A.9	1.04846	0.859174	mir-41	0.744286	1.16316
Y62F5A.9	1.04846	0.859174	mir-38	0.744286	1.16316
Y62F5A.9	1.04846	0.859174	mir-35	0.590603	0.962396
Y62F5A.9	1.04846	0.859174	mir-39	0.744286	1.16316
Y66A7A.8	0.914125	0.675355	mir-272	0.914125	0.675355
Y67D8A.1	0.762538	0.481943	mir-58
Y71G12B.11a	0.97299	0.607346	mir-50
ZK455.2	0.795715	0.686446	mir-254	0.750428	0.581579
