# Supplementary material for: Lower expression of genes near microRNA in C. elegans germline
Source: BMC Bioinformatics. 2006 Mar 6;7:112. doi: 10.1186/1471-2105-7-112 (PMC1420334; doi:10.1186/1471-2105-7-112)
Supplement: Additional File 3 — an Excel book file, the genes near miRNAs. This provides the list of genes near miRNAs in each dataset. [file 1471-2105-7-112-S3.xls]

## Sheet: Kim
Gene	Expression level (normalized value)
C32E12.2	0.873496
C32E12.3	1.18509
D1007.12	1.00516
D1007.6	1.03511
D1007.9	0.809648
F55D12.1	0.631856
F55D12.2	1.13666
T04D1.2	0.923614
T04D1.4	1.06215
T09B4.3	0.736975
T09B4.4	0.910123
T09B4.6	1.02822
T09B4.7	0.837199
T09B4.8	1.23257
Y105E8A.14	0.943243
Y105E8A.16	0.821913
Y105E8A.17	0.806461
B0034.1	1.28492
B0034.4	1.0203
C13B4.1	0.823283
C32D5.2	0.784553
C32D5.5	0.833269
C32D5.6	0.876663
C52E12.1	0.941562
F39E9.5	0.865584
F39E9.6	0.806228
F39E9.7	1.00901
F49E12.10	1.23135
F49E12.2	2.77387
F49E12.7	0.884286
F49E12.8	0.847332
F54D5.11	0.726361
F54D5.9	1.21036
T09A5.3	0.840408
T09A5.4	0.705783
T09A5.5	0.868714
T09A5.6	0.839223
T21B4.8	0.860711
T21B4.9	0.934468
T27D12.3	1.0105
VW02B12L.3	1.00721
VW02B12L.4	0.939643
W02B12.1	1.33235
W02B12.2	1.06544
Y38E10A.18	1.21653
Y38E10A.19	0.842492
Y54G11B.1	1.15559
Y62F5A.9	1.05283
ZK930.2	1.29896
ZK930.5	1.02366
ZK930.6	1.00319
C02C2.4	0.978407
EGAP1.1	0.95086
Y66A7A.8	0.917935
ZK525.1	1.65286
ZK652.1	0.951555
ZK652.2	0.956458
ZK652.9	0.770157
B0035.13	1.0219
B0035.2	0.899624
C06A6.2b	0.809491
C29E6.3	1.28239
C36H8.1	0.965449
F13H10.5	0.969378
F15E6.6	1.03493
F36A4.1	1.02674
F36A4.14	0.713262
F36A4.2	1.27371
F36A4.3	1.32123
F36H1.5	1.85849
F36H1.6	1.10662
R08C7.1	0.774758
R08C7.11	0.689893
R08C7.3	1.12688
T21D12.11	0.908181
T21D12.5	0.891379
T26C12.1	0.885076
Y37A1B.6	1.00351
Y40H7A.3	0.969973
Y40H7A.4	0.881288
ZK593.8	0.801004
ZK593.9	0.829441
C06H2.4	0.832376
C06H2.5	0.907917
C10B5.1	0.885088
C10B5.3	0.908615
F10C2.4	0.974056
F11D11.10	0.913975
F25D1.4	0.789424
F25G6.1	0.706123
F44E7.6	0.950061
F44E7.7	0.876467
F55A11.3	0.705439
F55A11.4	0.890366
F55A11.5	0.802809
K11G9.3	1.12329
T07H8.5	0.711256
Y102A5D.1	0.908758
ZK384.2	0.927549
AC8.1	1.10389
AC8.3	0.864894
AC8.4	0.78336
AC8.7	0.74693
AH9.3	0.647374
B0395.1	0.805978
C04F6.5	0.905279
C14A11.7	0.832645
C16H3.2	1.36853
C39D10.3	0.990575
C39E6.2	0.702971
C39E6.4	0.798621
F13D11.3	1.15226
F19C6.1	1.04265
F22F1.2	0.94893
F47G3.3	0.80718
F54B11.4	0.820707
F54B11.5	0.949844
F54B11.6	0.785893
F54B11.7	0.697282
F54B11.8	0.80036
F58A3.5	1.25652
F59F3.2	0.825478
F59F3.4	1.02329
K02B9.2	1.32785
T07C5.5	1.0075
T14G12.6	0.862101
T24D8.6	0.840897
W03G11.4	0.915532
Y23B4A.1	1.05451
Y23B4A.2	1.43542
Y48D7A.1	0.728934
ZK455.2	0.799032
ZK455.3	0.708081

## Sheet: germline
Gene	Expression level (normalized value)
C32E12.2	0.543384
C32E12.3	1.21333
D1007.12	0.790453
D1007.6	1.00511
D1007.9	0.678381
F55D12.1	0.992654
F55D12.2	0.963166
T04D1.2	0.58494
T04D1.4	0.85943
T09B4.3	0.957963
T09B4.4	1.25584
T09B4.6	1.55537
T09B4.7	1.08616
T09B4.8	2.02069
Y105E8A.14	1.23246
Y105E8A.16	0.560481
Y105E8A.17	0.954381
B0034.1	0.900738
B0034.4	0.870236
B0034.5	0.604638
C13B4.1	0.735765
C32D5.2	1.05262
C32D5.5	1.07396
C32D5.6	0.657676
C52E12.1	0.830248
F39E9.5	0.583788
F39E9.6	0.637918
F39E9.7	0.551847
F49E12.10	1.10672
F49E12.2	3.00804
F49E12.7	0.49413
F49E12.8	0.578329
F54D5.11	1.00512
F54D5.12	1.0229
F54D5.9	1.76544
T09A5.3	0.522762
T09A5.4	0.574952
T09A5.5	0.618295
T09A5.6	0.755816
T09A5.7	0.60066
T21B4.8	0.661877
T21B4.9	0.812823
T27D12.3	0.72849
VW02B12L.3	1.03839
VW02B12L.4	1.15168
W02B12.1	0.67071
W02B12.2	1.11364
Y38E10A.18	0.909198
Y38E10A.19	0.844643
Y54G11B.1	1.16317
Y62F5A.9	0.859174
ZK930.2	1.80561
ZK930.5	0.94283
ZK930.6	1.14273
C02C2.4	1.28044
EGAP1.1	0.586902
Y66A7A.8	0.675355
ZK525.1	2.25094
ZK652.1	0.706658
ZK652.2	0.843143
ZK652.3	0.885187
ZK652.9	0.853464
B0035.13	0.668737
B0035.2	0.961818
C06A6.2b	0.774691
C29E6.3	1.70128
C36H8.1	1.44125
F13H10.5	0.546542
F15E6.6	0.808849
F36A4.1	0.656839
F36A4.14	0.464086
F36A4.2	1.10689
F36A4.3	1.52105
F36H1.5	2.52599
F36H1.6	1.06208
R08C7.1	0.430923
R08C7.11	0.435822
R08C7.3	1.6168
T21D12.11	0.508566
T21D12.5	0.479438
T26C12.1	1.18393
Y37A1B.6	0.745276
Y40H7A.3	0.492938
Y40H7A.4	0.903588
ZK593.8	1.31962
ZK593.9	1.05211
C06H2.4	0.675779
C06H2.5	0.830983
C10B5.1	0.815187
C10B5.3	0.681731
F10C2.4	1.25732
F11D11.10	0.559909
F25D1.4	0.687305
F25G6.1	0.452106
F44E7.6	0.942612
F44E7.7	0.731489
F55A11.3	0.730117
F55A11.4	0.997349
F55A11.5	0.647036
K11G9.3	0.589012
T07H8.5	0.597187
Y102A5D.1	0.559471
ZK384.1	0.532892
ZK384.2	0.792989
AC8.1	1.54149
AC8.3	0.797794
AC8.4	0.584876
AC8.7	0.488218
AH9.3	0.418289
B0395.1	0.727228
C04F6.5	0.526697
C14A11.7	0.860778
C16H3.2	1.37505
C39D10.3	0.732764
C39E6.2	0.594721
C39E6.4	0.589651
F13D11.3	1.26045
F19C6.1	0.514802
F22F1.2	0.487986
F47G3.3	0.670053
F54B11.4	0.411654
F54B11.5	0.903837
F54B11.6	0.561408
F54B11.7	0.399285
F54B11.8	0.595084
F58A3.5	0.926533
F59F3.2	0.509482
F59F3.4	1.14644
K02B9.2	1.82543
T07C5.5	0.664672
T07D1.2	0.557111
T14G12.6	0.568864
T24D8.6	0.764832
W03G11.4	0.727914
Y23B4A.1	0.638878
Y23B4A.2	1.87053
Y48D7A.1	0.358252
ZK455.2	0.686446
ZK455.3	0.476711
