# Supplementary material for: Lower expression of genes near microRNA in C. elegans germline
Source: BMC Bioinformatics. 2006 Mar 6;7:112. doi: 10.1186/1471-2105-7-112 (PMC1420334; doi:10.1186/1471-2105-7-112)
Supplement: Additional File 4 — a text file, the numbering information in Figure 1A. This file provides the numbering information about the axis labeled miRNA in Figure 1A. [file 1471-2105-7-112-S4.txt]

1	mir-353
2	mir-244
3	mir-88
4	mir-235
5	mir-1
6	mir-245
7	mir-354
8	mir-260
9	mir-261
10	mir-60
11	mir-236
12	mir-57
13	mir-85
14	mir-252
15	cluster (mir-35, mir-36)
16	cluster (mir-37, mir-38, mir-39, mir-40, mir-41)
17	mir-355
18	mir-45
19	cluster (mir-42, mir-43, mir-44)
20	mir-77
21	mir-267
22	mir-234
23	mir-67
24	mir-356
25	mir-272
26	mir-46
27	mir-269
28	mir-270
29	mir-242
30	mir-243
31	mir-83
32	mir-246
33	mir-232
34	mir-51
35	mir-53
36	mir-59
37	mir-124
38	mir-265
39	mir-52
40	mir-78
41	mir-253
42	mir-70
43	mir-256
44	mir-357
45	mir-358
46	mir-259
47	mir-268
48	cluster (mir-61, mir-250)
49	mir-87
50	mir-257
51	mir-262
52	mir-258.2
53	mir-258.1
54	mir-248
55	cluster (mir-73, mir-74)
56	mir-75
57	mir-264
58	mir-249
59	mir-271
60	mir-266
61	mir-247
62	mir-230
63	mir-360
64	mir-240
65	mir-237
66	mir-49
67	mir-251
68	mir-254
69	mir-233
70	mir-62
71	mir-392
72	mir-47
73	mir-84
74	mir-63
