# Supplementary material for: Lower expression of genes near microRNA in C. elegans germline
Source: BMC Bioinformatics. 2006 Mar 6;7:112. doi: 10.1186/1471-2105-7-112 (PMC1420334; doi:10.1186/1471-2105-7-112)
Supplement: Additional File 6 — an Excel book file, the expression levels of the genes around miRNAs. This file includes expression levels of genes around miRNAs in each experiment. [file 1471-2105-7-112-S6.xls]

## Sheet: chr I
Gene	GSM10511	GSM10512	GSM10513	GSM11042	GSM11043	GSM11044	GSM11045	GSM11046	GSM11047	GSM11048	GSM11049	GSM11050	GSM11051	GSM11052	GSM11053	GSM11054	GSM11055	GSM11056	GSM11057	GSM11058	GSM11059	GSM11060	GSM11061	GSM11062	GSM11063	GSM11064	GSM11065	GSM11066	GSM11067	GSM11068	GSM11069	GSM11070	GSM11071	GSM11072	GSM11073	GSM11074	GSM11075	GSM11076	GSM11077	GSM11082	GSM11083	GSM11084	GSM11085	GSM11086	GSM11087	GSM11089	GSM11090	GSM11091	GSM11092
C32E12.2	1.06111	0.629593	0.828584	0.353369	1.50951	0.487596	1.0166	1.10189	0.25647	0.388401	1.46014	0.622985	0.387404	0.0316547	0.117492	0.807645	0.254089	0.220491	0.0521304	0.265404	0.834202	0.536223	1.06373	7.28069e-07	1.32466	2.58444	0.345632	0.121115	0.139285	0.703381	0.0521304	2.4652	1.82684	0.288139	2.29489	6.13051	0.516641	0.239064	0.537723	0.865446	0.877974	0.272704	0.556687	0.205486	0.660837	0.311022	0.641274	0.860964	0.549714
C32E12.3	1.48146	0.368896	0.937918	0.246568	2.12352	2.94354	1.87431	0.516641	3.48024	4.29197	5.85886	7.00914	0.831346	1.07323	0.524004	0.132004	2.09284	2.30759	0.652391	3.10875	0.314558	0.128371	4.68983	3.51633	0.990582	1.99279	1.29853	4.89901	3.12173	3.31483	1.93147	1.83554	1.44424	1.74216	0.0493638	0.548489	2.10594	0.887931	1.17458	5.16194	3.09431	0.753163	2.44797	3.63486	2.93597	0.0796175	0.772872	1.14047	0.437201
D1007.12	0.021071	0.150764	0.00699747	5.10863	3.41616	1.16053	1.99321	1.42431	1.01949	0.966755	1.4591	0.292082	0.753163	0.0351907	0.91861	0.905116	2.68824	0.567622	3.34281	2.02085	2.67033	2.14446	0.198069	1.10479	0.902413	0.396796	1.3349	0.980013	1.03255	1.009	0.953448	1.31059	0.561662	2.85326	0.49543	1.37028	0.985301	0.627171	1.831	1.42198	1.99718	2.28214	1.95536	1.10734	1.89067	1.71709	0.217203	2.79859	1.37265
D1007.6	0.658723	1.49584	1.28885	2.9556	2.62099	1.90086	1.15802	1.61263	0.549714	0.343244	0.655821	0.0727663	0.419839	0.0493638	0.537723	2.67848	2.06189	1.42897	1.80809	1.5254	2.07353	1.87431	0.58968	1.33937	0.387404	0.246568	1.60662	0.650008	0.12045	0.614937	0.953448	1.18308	0.537723	3.26651	1.31059	1.69343	1.61484	0.0693347	2.31122	1.21539	2.75742	3.10442	3.7758	3.91816	2.28943	3.79244	2.86719	3.387	1.98925
D1007.9	0.755124	1.18058	1.35367	3.52018	0.123831	0.346416	0.21292	1.21398	0.597269	0.0922373	1.09231	1.09968	0.834105	4.28889	0.540308	1.30936	1.39175	0.201775	1.40561	0.0600348	0.345632	0.230342	0.341771	0.656612	0.979355	1.00375	0.384491	0.742116	0.392316	0.427743	0.154116	1.12113	0.684732	3.06525	3.40294	3.39365	2.058	0.298519	3.12886	0.113873	1.00638	0.602133	3.46227	1.32466	0.582477	2.60649	0.242814	0.330209	1.62885
F55D12.1	0.157465	0.464904	0.292082	0.154116	0.631362	0.91511	0.618806	1.43368	1.00259	1.42841	0.825327	2.4269	0.209202	0.564907	0.0864564	0.337912	0.0850561	0.622985	0.707693	0.017552	0.404086	1.70778	1.45483	0.471534	1.05425	1.55711	2.6361	2.26274	1.42315	1.65122	1.44953	1.89519	0.349498	1.35031	0.690486	2.19	0.806405	0.179593	0.483572	2.34386	3.05407	0.622985	2.22949	2.96312	0.746448	3.12173	0.985301	2.24276	2.40595
F55D12.2	0.785667	0.180817	0.449539	0.0387291	2.47385	2.36152	2.36508	1.29369	2.74945	3.14744	2.56254	2.34005	0.945439	1.3298	2.13496	2.49451	1.73207	0.995855	0.487596	1.44523	0.99322	0.186971	1.47292	2.91624	2.38994	0.200712	2.01691	0.853365	1.26385	2.53354	0.400157	1.94975	1.56805	2.20969	2.24276	0.427743	0.896969	0.0727663	2.15744	1.63026	0.513617	0.49543	0.803623	1.47522	0.894285	0.556687	0.803623	0.0245949	0.561662
T04D1.2	1.313	0.950781	0.28886	1.03515	0.123831	0.103039	0.317757	0.825817	0.106646	0.227061	0.540725	0.0209448	0.330209	1.19803	0.43963	1.87841	0.200712	0.340067	1.81227	1.04815	0.803623	0.240161	0.711952	0.998489	0.387404	1.12595	1.07916	0.660837	0.0279003	1.25476	1.11631	0.021071	1.81435	1.05075	1.85993	0.85611	2.29671	0.0348388	1.5004	0.772545	2.28397	0.531712	1.092	0.667414	0.175909	2.83617	1.97534	0.14293	0.0279003
T04D1.4	2.49108	0.831346	1.6999	4.11194	2.28761	0.285634	0.0590228	0.403043	0.0814716	1.04009	1.94365	2.44093	0.921301	0.187461	0.958777	0.677794	1.85169	1.69127	2.6361	1.94734	0.400157	1.831	0.187461	1.04296	1.8712	1.10669	2.12517	0.0564746	3.2611	3.17334	1.26888	1.15505	2.19719	4.10301	2.99452	1.98925	2.44262	2.01494	1.62586	0.194366	1.68911	1.24987	2.05605	0.764439	0.324147	2.05411	2.52018	1.02733	0.915913
T09B4.3	4.28617	3.75667	3.35111	3.04036	2.25099	0.210616	0.544395	2.70607	0.80084	0.739017	0.253216	3.19977	0.701966	2.18596	1.41731	2.94806	0.638357	1.73207	1.61484	1.11499	1.831	2.93446	0.380586	0.464904	1.97534	1.68478	1.69774	0.210616	0.681852	2.49108	0.0671651	1.4844	3.89291	4.39326	5.70578	3.66695	2.31122	0.140688	2.10438	0.845123	0.285634	2.47903	1.60108	0.524004	0.431702	0.275939	2.91449	1.203	1.3608
T09B4.4	1.1893	1.52448	0.495653	2.98259	0.272704	0.54672	2.35973	1.64561	1.63246	2.6996	3.45292	3.87444	0.387404	0.220491	2.21398	1.82892	0.139285	0.491622	0.174162	0.317757	1.72993	0.28886	0.828584	0.894285	0.15023	2.22949	1.08753	1.16053	0.733472	2.33021	1.03067	1.87718	0.254089	0.644189	0.61046	2.6361	0.861587	1.94365	1.9393	0.43963	2.02085	0.825327	2.19	2.29631	0.198069	0.475541	0.117064	1.46546	1.65122
T09B4.6	2.49049	2.83491	2.62126	2.08706	0.58968	0.66507	2.33021	3.36024	3.13885	4.04461	3.23454	4.1461	1.58452	5.38186	4.1461	4.37054	2.61387	1.66246	0.750339	1.87718		3.13885	3.13028	0.979355	1.88317	2.4339	2.93872	3.00417	4.04461	2.77253	3.64583	2.67346	0.499689	3.22573	0.0105213	0.86979	3.54802	4.53284	4.27428	3.32386	0.0383044	0.901495	1.38654	0.942498	1.09231	3.87113	1.11149	1.53533	2.31661
T09B4.7	9.46415	11.7377	9.90936	1.11149	0.25647	0.320953	0.768181	1.1893	0.390537	1.36554	0.177492	0.377987	1.00725	0.396235	0.865446	0.519939	0.157547	0.80084	0.0624642	0.409277	0.534719	0.110286	0.66507	0.292082	3.09141	5.04705	3.06963	2.42339	0.275939	1.75971	0.180817	0.0348388	8.00051	3.59872	5.61189	6.33246	1.15298	0.560796	0.588402	1.71349	0.896969	0.569023	1.70778	0.593826	0.00350274	0.631362	1.08173	0.164882	0.924216
T09B4.8	1.62327	2.55527	2.78026	0.993276	5.04954	3.55079	6.5185	7.01953	4.11816	6.24884	7.02942	6.86775	1.27428	4.42209	4.96492	5.76499	5.01878	4.07579	0.632518	3.45683	6.37919	6.24414	5.95155	5.63368	3.32795	2.4111	2.7238	4.17387	0.667414	0.419839	3.387	0.781286	2.54565	2.53039	1.55697	4.31042	2.3864	1.12008	2.86564	4.67604	7.02989	4.91023	5.02962	5.53492	4.09323	5.98086	4.45364	5.52843	5.33552
Y105E8A.14	3.45292	2.08706	1.75971	2.57713	4.05574	1.83554	1.15018	1.27391	3.1132	2.03636	1.99279	2.65847	1.07323	4.00043	2.78802	2.70365	2.15744		1.44424	0.803238	3.0962	1.76528	1.28906	0.507775	0.834202	1.19056	2.28285	0.095834	1.52767	2.41286	2.75901	3.33336	1.99898	2.36443	0.477145	0.103039	3.92443	4.15756	2.67346		2.49763	0.280543	2.06782	0.969412	0.544395	0.781286	1.66525	0.423788	2.81139
Y105E8A.16	0.0486794	0.638357	0.0313708	1.65653	0.972065	0.355917	1.67177	1.07401	0.724812	0.872521	1.18558	0.0898711	0.660837	0.349498	0.0313708	0.282406	1.65872	0.682046	0.828584	1.08687	1.56817	1.22034	0.24343	0.504535	0.017552	0.540308	1.77108	0.820282	0.0529168	0.724849	0.534719	0.567622	0.269461	1.3154	0.380586	0.974715	0.877974	1.03537	1.606	1.08687	0.772872	1.43827	2.18971	0.4863	1.69774	1.42198	0.839619	2.88566	2.32746
Y105E8A.17	2.6243	1.41731	1.30336	2.81921	0.431702	1.2239	0.46353	1.06373	1.91933	1.22887	1.00259	0.820898	2.81139	2.93062	2.29631	1.84739	1.74793	1.76528	1.55711	0.326362	2.45502	0.759471	1.44953	0.618806	1.66246	0.730501	3.85004	0.284338	0.440291	2.011	1.41263	2.45132	1.36579	0.869931	1.06847	0.933346	2.7571	2.0301	1.91328	0.365394	1.39175	0.0761931	2.89843	0.892448	0.190667	2.0301	0.937411	0.186971	3.65576
The value in each cell denotes the normalized expression level.
[truncated: 27 more columns]

## Sheet: chr II
Gene	GSM10511	GSM10512	GSM10513	GSM11042	GSM11043	GSM11044	GSM11045	GSM11046	GSM11047	GSM11048	GSM11049	GSM11050	GSM11051	GSM11052	GSM11053	GSM11054	GSM11055	GSM11056	GSM11057	GSM11058	GSM11059	GSM11060	GSM11061	GSM11062	GSM11063	GSM11064	GSM11065	GSM11066	GSM11067	GSM11068	GSM11069	GSM11070	GSM11071	GSM11072	GSM11073	GSM11074	GSM11075	GSM11076	GSM11077	GSM11082	GSM11083	GSM11084	GSM11085	GSM11086	GSM11087	GSM11089	GSM11090	GSM11091	GSM11092
B0034.1	1.72493	1.25883	0.79005	1.5254	2.97511	0.516641	1.92115	2.2028	1.25965	3.55333	0.190779	1.35031	0.807645	0.17223	1.57264	0.956113	1.87431	1.48898	0.250328	1.90121	1.85375	2.10438	1.98661	1.15505	0.94009	2.06965	0.449539	1.78854	1.27896	1.59555	0.635559	2.45502	0.860964	1.21398	0.435665	1.06886	0.269461	0.269182	0.690486	2.93872	1.08687	0.0830394	2.37753	0.168553	0.901495	1.08753	2.34901	2.12161	1.32466
B0034.4	11.5431	7.89115	6.73697	0.307197	0.639759	0.411954	0.314852	1.04952	1.28401	1.51908	1.50291	0.299562	0.993276	0.308151	0.887931	0.0850561	0.317757	4.72814	0.947085	0.817513	0.483251	5.38776	0.0209448	1.61771	3.00195	3.01243	0.721966	0.0693347	0.00350274	1.16969	1.13562	0.816476	4.96577	0.292082	3.48153	3.83602	0.249956	0.272704	1.03515	0.776913	1.33937	0.014033	1.01949	0.744684	0.455694	1.06111	0.24343	0.240161	3.55333
B0034.5	1.12113	0.408018	0.415893	0.856491	2.91449	0.235317	1.23883	2.59913	0.480198	1.77108	2.65847	1.61771	0.47409	0.750783	1.25883	2.19	0.528071	1.32741	1.3154	1.17458	0.153888	0.168553	1.29412	0.627171	0.716246	1.50829	0.317757	1.60662	0.070735	0.318684	1.34003	0.475541	0.298519	1.36791	1.75547	0.167493	1.57711	1.72565	2.14635	0.564907	0.969412	1.61042	2.23993	0.327336	0.678968	1.00375	3.44245	0.0521304	1.08173
C13B4.1	1.75335	1.7491	0.0600348	2.83491	0.154116	0.776913	0.50373	0.861587	0.548489	0.341771	1.11149	2.0301	2.44797	0.194366	0.113873	0.682046	0.552585	1.42841	2.88244	0.707664	1.16969	0.528071	1.20409	0.860964	0.0529168	1.27672	1.04952	3.20117	0.0743098	1.57488	0.510593	3.26376	0.0387291	0.175909	0.164154	0.467967	0.929366	0.733343	0.0727663	0.686302	1.55711	0.227835	0.021071	0.778483	0.0313708	2.20312	1.21398	0.516641	0.73618
C32D5.2	1.39175	0.227835	0.515881	0.110257	1.20052	0.831346	0.998489	0.744684	0.880699	1.64998	3.07254	1.60821	0.0761931	0.724849	0.664519	0.921301	0.656612	0.353369	0.307197	0.110286	0.384491	1.0971	0.427743	0.585441	1.03067	2.58444	1.80609	0.265404	3.4717	2.28957	1.88317	1.49753	2.72646	5.46425	4.66301	3.86057	2.69608	0.658723	3.52878	1.17948	0.73618	1.03255	0.121115	0.103493	0.655821	0.455546	1.29853	0.511826	2.33021
C32D5.5	3.8547	2.60272	1.96736	2.88244	0.896969	2.25607	0.639759	1.75948	2.57713		0.341771	1.31445	3.86057	3.38777	2.04263	2.60649	1.44424	2.0615	2.6361	1.80609	1.35546	1.99898	2.37822	1.27896	1.03067	0.291942	3.33292	1.05425	1.21292	1.23514	0.678968	1.57264	1.69072	3.02903	2.62126	2.98769	3.48115	2.39206	5.02602	1.94975	1.07799	1.21893	0.746448	1.32977	0.997928	0.829764	0.852021	0.648176	2.01762
C32D5.6	0.843102	0.349498	0.46753	0.257856	0.696231	0.828584	2.21955	1.63246	1.50951	3.16591	2.22512	1.33698	1.5838	2.63256	4.02181	3.35492	0.184141	0.46353	1.9254	0.239064	0.477145	0.464904	0.239064	0.276752	0.59136	0.133956	0.452619	0.0994355	0.763825	0.357245	0.905116	0.164154	0.127209	2.11875	0.829764	1.45483	0.696231	1.91912	0.0850561	2.0301	7.28069e-07	0.54672	0.744684	2.27613	0.014033	0.447581	0.113677	0.368547	0.411954
C52E12.1	1.07916	0.396796	1.16304	1.5462	1.16806	0.0458157	1.43827	2.10246	0.388401	0.54672	1.6999	0.106891	1.09231	0.458766	0.609059		1.17307	0.934732	1.13078	1.59269	0.396235	1.62586	1.72138	2.0385	0.789679	1.94333	0.0727663	1.96337	1.08687	1.90289	2.57933	3.11738	1.04296	2.17469		3.01678	1.59713	4.66035	2.08898	1.62586	0.0886455	0.298519	4.75526	0.272966	0.311022	0.337912	0.455546	0.437201	0.0727663
F39E9.5	0.341771	0.284338	0.399919	2.78123	0.368547	0.88342	1.24251	2.20839	1.38445	1.63465	3.12169	2.85481	1.95736	1.9171	1.44523	1.46141	0.177492	1.07659	3.00195	0.772872	0.676085	1.56593	0.786885	0.362237	1.04036	0.477145	1.22281	0.132004	0.603169	0.831346	0.209202	0.820282	0.540725	0.253216	0.0796175	0.272966	2.07159	0.836862	1.78293	0.280543	0.194366	0.239064	0.0590228	3.04036	0.532146	1.43895	0.384491	0.669304	1.36062
F39E9.6	0.515881	0.724849	0.585538	4.23081	1.82476	0.4863	0.899704	0.0814716	1.18558	1.24742	1.5186	2.4842	0.609059	0.194092	0.440291	0.0898711	0.528702	0.561662	1.4591	0.673197	0.540725	1.14542	0.597269	0.285634	0.017552	1.1648	0.435665	0.458766	1.31955	0.988631	1.2239	1.39175	2.81273	0.90782	1.61263	0.336888	4.10734	3.18429	3.38966	0.979355	0.686302	1.13277	0.667414	1.14542	0.123831	0.017552	3.19133	0.0174647	0.240161
F39E9.7	1.68505	0.345632	0.0387291	2.64081	0.661621	0.86979	1.606	1.29853	0.739017	1.09712	2.55916	1.82892	1.99321	1.24496	1.24987	1.61925		0.807645	0.823051	0.77568	1.05334	0.60022	0.684732	0.284338	0.90782	0.204015	0.455694	0.839619	0.597269	0.167493	0.0886455	0.301732	1.30818	0.606293	0.12045	0.330209	3.06525	3.38567	1.95536	1.21398	1.25883	0.220491	0.154116	0.491622	0.85885	0.573146	0.0624642	0.929366	1.41265
F49E12.10	3.13028	0.235317	0.113873	0.648176	2.3508	5.28326	3.92387	2.62926	7.21798	5.52554	4.6044	4.38326	3.62244	2.65232	2.24362	3.17016	3.23191	0.847873	0.340067	0.781286	2.76219	3.65341	1.1353	1.57488	5.39751	3.99507	4.06484	1.93729	1.40795	0.0624642	0.995855	1.4591	0.926679	0.926679	1.89067	4.1919	1.33937	0.747511	3.06671	0.510593	1.27391	0.117492	1.32021	3.23747	0.365394	0.652391	1.36791	1.63904	2.23438
F49E12.2	1.28906	0.91511	1.83554	11.9437	11.1837	3.9137	10.3515	10.9364	3.07086	4.22713	7.85796	9.85051	1.89475	3.82782	1.65435	3.02121	10.2849	12.1626	7.08991	7.01123	7.06348	11.1837	13.0587	8.09716	4.6763	3.10469	6.88389	8.35391	1.31781	1.00112	0.0693347	0.564907	4.72996	2.09477	5.04076	5.63508	1.04952	2.86653	0.852021	7.63405	9.16386	8.54957	7.48246	7.39456	6.68933	8.7568	5.87039	9.79264	7.54231
F49E12.7	0.106891	0.631362	0.392316	1.71923	1.53445	0.47103	0.681852	1.52448	0.498468	0.483572	0.673547	0.652391	0.59136	0.704829	0.246568	1.85927	0.51966	0.282406	1.63246	0.38113	0.345632	0.942498	0.0174647	0.250328	0.227061	4.47028	1.12595	0.431702	1.31445	1.09231	0.153888	0.459536	0.561662	2.04826	0.324147	0.298519	0.880699	0.516641	0.784087	0.314852	1.34516	0.388401	2.48337	1.87718	0.106646	1.08276	0.421715	0.66507	2.52633
F49E12.8	0.384491	1.85332	0.384491	0.609059	1.009	1.55472	0.603169	0.860964	0.483251	1.77872	2.48592	2.82994	0.304943	0.498468	0.767254	0.276752	0.128371	0.0886455	0.92399	0.46753	0.352752	0.276752	0.161212	0.0761931	1.18558	0.246568	1.24251	0.525691	0.201775	1.44424	0.979355	1.24382	0.04227	0.124741	0.257856	2.30216	1.42431	0.549714	0.174162	0.838648	2.25607	0.0104898	2.26943	0.602133	0.209202	0.937918	0.786885	0.573146	0.284338
F54D5.11	1.43895	0.79005	0.772545	0.337912	1.99279	0.133956	2.38513	3.07086	0.746448	2.15744	2.399	2.03636	1.30427	2.46917	1.40741	2.56983	0.471534	0.307197	0.682046	0.614629	0.180817	0.269461	1.68505	1.13562	0.495653	0.699104	2.4339	1.64001	0.04227	0.194366	0.0348388	0.443603	0.711952	4.21544	1.7537	3.27892	2.94683	2.88244	3.13885	4.02245	3.35111	3.22573	2.80358	4.22713	2.46917	3.03735	3.4435	1.98661	3.66572
F54D5.12	0.291942	0.303377	0.17223	2.4548	4.74351	0.0417652	1.72493	2.44093	0.400157	0.113873	2.83491	2.26274	0.516641		2.34386	1.67373	0.467967	2.02385	0.950781	0.91861	0.461836	7.51226	1.25382	1.11631	0.333709	0.266219	1.95736	0.843102	0.79444	3.59658	0.423788	0.825327	1.93147	2.83491	1.45483	0.582477	2.95497	0.614629	3.4435		0.095834	1.65435	0.660837	0.0966882	2.3633	1.57711	1.24742	3.80781	1.43594
F54D5.9	3.85237	2.71737	3.01382	4.27428	4.98216	3.397	3.74645	3.67571	7.79251	5.28549	6.48264	7.57263	6.28747	8.09716	3.74645	5.61762	1.13078	3.02903	2.79579	1.09231	2.08683	0.295303	3.53839	2.10594	0.660837	1.32261	3.02072	1.57353	0.707693	3.12886	1.23514	3.9715	1.2992	0.919658	0.660837	1.84146	5.79629	4.49471	5.49776	1.32977	2.47626	0.901495	1.14047	2.47626	0.548489	1.11149	1.38917	0.647101	3.78752
T09A5.3	1.42841	0.014033	0.703381	0.0600348	3.12743	0.0281236	0.877974	0.750339	1.06369	2.17657	1.33698	0.661621	0.0796175	0.510593	0.139285	0.966755	1.00638	0.440291	0.170827	0.164154	0.899704	2.30578	0.817513	0.611998	0.110286	1.0971	1.72565	0.25647	0.650008	1.93755	0.198069	1.86523	0.220491	1.46546	1.48211	3.21797	0.525691	0.513617	0.236892		1.06886	0.611998	0.477145	0.324147	0.349498	0.124741	0.216642	0.537723	0.842374
T09A5.4	1.66307	1.65653	1.23514	0.150764	0.516641	0.314852	0.0458157	0.128371	0.291942	1.77872	1.52314	1.44059	0.812057	0.415893	0.631362	0.272966	0.480198	3.05503	1.3349	0.924216	0.0761931	0.573146	0.180817	0.314852	2.47626	2.4339	0.933346	0.396235	0.703381	1.59555	0.901495	1.66246	0.860964	1.50291	0.257856	1.48681	0.376686	0.261627	0.427743	1.98661	0.307197	0.495653	3.25222	1.25382	0.0555766	1.25382	1.29611	0.58968	1.78854
T09A5.5	1.40327	1.34652	1.38445	3.7531	1.95336	0.311022	0.727659	1.4844	0.507775	0.0529168	0.867058	0.537723	0.937918	1.46546	0.729157	0.164882	1.48211	1.40561	2.89945	0.823051	1.50496	1.65217	0.227061	1.33698	0.516641	0.103493	1.24382	0.279174	0.974715	1.01425	0.498468	1.43129	0.190667	0.874423	0.79444	0.483572	2.70365	2.88244	1.5299	1.10669	2.4111	0.724812	1.35129	2.46173	0.240161	0.842374	1.61263	1.47752	1.7085
T09A5.6	3.15171	2.47557	2.10438	2.75901	1.24382	0.644189	0.544395	2.0301	1.89519		0.0864564	0.635559	2.97948	2.97129	1.96199	3.72905	2.97129	0.945439	0.661621	1.78854	0.686302	1.19915	0.652391	0.449539	0.564907	1.08753	0.564907	0.79005	3.33877	0.524004	0.831346	0.92399	0.552704	1.65872	0.648176	2.74175	2.58444	3.05407	1.32466	1.15505	0.772545	0.499689	0.135642	2.49049	0.87892	1.44424	0.18328	0.772545	0.803238
T09A5.7	0.314558	1.19915	0.965488	1.77108	4.31007	1.16304	2.41292	1.07323	0.676085	1.00725	1.99279	1.57902	1.30095	0.660837	0.690564	3.81017	1.31445	0.711952	0.0600348	0.164154	1.15046		0.942498	0.0932809	0.240161	1.68505	1.28906	2.09319	0.227835	0.24343	0.487596	1.7537	1.8661	1.82476	0.678968	2.07414	1.98044	2.91449	0.337912	1.70778	0.353369	0.495653	0.330522	0.399919	0.157547	0.170827	0.62374	0.017552	0.585538
T21B4.8	0.320953	0.106646	0.197404	1.98528	1.38681	0.409277	0.282406	0.812057	0.626666	0.209202	1.17458	0.415502	0.817513	3.40955	0.0886455	0.507564	0.956113	3.02269	2.57933	0.223777	1.17808	0.564645	0.254089	0.747511	0.021071		5.64347	0.947085	0.236892	0.880699	0.110286	0.477145	0.721966	2.12352	1.11499	3.05356	2.94505	2.08706	0.913217		1.39175	0.387404	2.54801	2.02085	0.516641	1.0166	0.190667	1.67828	2.74175
T21B4.9	1.48681	1.01192	0.560796	0.14293	2.61602	0.0493638	0.540308	6.89424	3.00937	3.05503	0.632518	3.57862	2.71737	4.22033	1.71065	0.902413	1.12008	2.00706	1.41029	0.724812	0.483251	4.15576	3.98274	0.552704	1.45448	3.7567	1.56257	1.35129	0.993276	2.05216	0.934732	0.186971	0.969412	0.121115	1.5838	1.43362	1.18058	0.144049	0.606115	1.3821	0.160809	0.588402	0.314558	1.43895	0.330522	0.384268	1.00638	0.452619	0.747511
T27D12.3	0.024425	2.01297	1.34891	0.69336	1.36554	1.22775	0.440291	1.35367	1.13024	1.58157	0.0624642	3.69021	1.15298	3.81135	0.504535	4.29813	0.340067	1.52087	1.46602	0.227061	0.567622	0.585441	0.412391	0.103493	0.22037	2.21212	3.92159	0.0245949	0.0830394	0.836862	1.36579		1.88455	1.71709	2.54227	3.32118	2.8424	1.96337	3.35089	0.292082	1.092	0.69336	1.74698	0.92399	0.0174647	0.747511	0.570598	1.55921	0.235317
VW02B12L.3	1.81227	1.50724	1.31781	2.39206	0.390537	0.750783	1.31955	1.51368	0.852021	0.0778895	0.0966882	0.860964	1.83554	2.24941	1.58452	1.93755	0.095834	1.61216	2.79579	0.772872	0.643965	0.200712	0.79005	0.464904	0.61046	0.632518	2.41292	0.902413	1.19803	2.42164	1.27672	3.11307	0.137324	1.8712	0.498468	0.160809	0.0493638	0.352752	0.937918	1.51633	1.57711	0.699099	0.704829	0.729157	1.62146	2.00706	2.12924	1.61705	0.346416
VW02B12L.4	3.60122	2.77965	3.16166	1.05425	1.42315	1.87718	1.17458	1.55165	2.16393	1.62327	0.227835	0.593826	1.81784	3.88173	2.44093	2.3507	2.31661	2.68852	1.35031	2.07414	1.56257	2.15744	1.90121	1.0166	1.05899	1.6964	3.25222	1.46546	0.872521	0.872521	0.194366	1.284
W02B12.1	0.336888	0.869931	1.24882	1.94975	0.0932809	0.197404	1.1555	1.31781	0.275939	2.78597	1.63904	0.995855	0.585538	1.57934	1.40092	0.913217	0.676085	0.170827	0.177492	0.276752	0.877974	0.336888	0.836862	0.0659006	0.471534	1.53533	0.205486	0.459536	1.96813	2.60649	0.750783	2.15744	0.588402	0.164154	0.017552	0.701966	3.48412	2.00113	1.9952	0.140688	1.24005	0.853365	1.68911	1.49217	0.187461	0.262972	0.733343	1.35367	1.38654
W02B12.2	2.74942	2.87448	1.39696	2.46917	4.62345	0.577272	3.5192	2.54801	0.0521304	2.08683	2.06782	2.74175	1.14036	0.703381	0.834202	0.311354	5.01134	0.896969	0.479555	0.2241	1.02129	3.33292	2.26274	1.72493	1.82963	1.03537	4.61036	2.79579	7.71596	1.42315	2.49049	1.89519	0.390537	0.132004	0.127209	0.311354	0.43963	1.2239	0.763825	1.61484	2.69311	1.40561	1.55697	3.36832	0.567622	2.47212	0.597269	2.53209	0.534719
Y38E10A.18	0.408018	0.901495	0.901495	3.52878	0.0313708	1.59555	1.13562	1.26888	2.09319	1.95587	0.746448	1.49217	2.13804	1.44424	0.874423	0.869931	1.27896	1.40741	2.0301	2.51195	1.42315	0.755124	1.59555	1.78854	3.31483	2.61387	5.46425	2.89043	4.00043	4.82589	3.73625	4.2981	0.04227	0.362237	1.09456	3.52913	1.93326	0.534719	0.85611	0.73618	0.501502	0.614937	0.531712	0.017552	0.017552	3.00789	2.56254	2.87798	0.164154
Y38E10A.19	0.507564	0.47103	0.582477	3.28437	0.567622	0.669304	0.198069	0.727659	0.924216	0.455694	0.622985	1.64001	0.831346	2.2473	0.58968	0.87892	2.68174	5.8503	0.455546	0.47103	2.01494	8.55132	4.61847	0.427743	0.250328	1.75948	1.43895	0.233619		0.758806	0.915913	0.750783	0.38113	0.585538	1.14036	0.59136	1.06627	0.167493	0.483251	3.91244	2.91015	2.2177	2.83461	0.269182	0.0590228	2.0774	2.68824	6.51904	1.7085
Y54G11B.1	0.699104	0.343244	0.789679	0.91861	0.585538	0.0070096	0.359079	0.928778	1.87718	1.54076	0.896969	1.21893	2.34386	2.19	1.1648	0.564907	0.160809	0.585538	1.4844	0.435665	1.35367	2.94683	1.08753	0.475541	0.937918	3.88173	0.887931	1.81784	1.41265	1.25883	1.63442	3.34201	2.0301	2.19	2.40595	3.36024	1.31955	0.307197	1.37615	2.3507	0.43963	1.64001	2.49049	1.79438	2.54801	1.36579	0.69336	3.06245	2.21628
Y62F5A.9	0.803238	1.69072	1.38654	0.2241	1.68045	0.972065	0.362237	0.491622	0.985301	1.94734	2.95259	3.886	0.656612	1.49217	1.1893	0.699104	0.230342	1.29611	0.620808	1.84963	0.361125	0.0564746	0.0693347	1.46141	0.400157	3.31483	0.677794	1.02472	1.61771	1.85332	2.17043	2.57713	0.443603	3.53839	1.45483	1.78271	1.65122	2.0552	1.05899	2.11013	2.79229	1.06111	0.0387291	2.19719	1.78924	0.558679	0.721966	0.223777	1.94533
ZK930.2	2.66596	1.27391	2.01139	5.44762	7.22511	1.08276	2.36443	3.40625	0.522676	0.919658	1.45483	2.33703	2.55916	0.135642	0.721966	1.09712	5.28549	7.57263	3.54802	4.07811	3.02072	3.83954	4.18059	4.52008	1.67939	1.55165	3.89236	2.72646	0.983988	0.46753	1.24382	0.581402	2.49763	2.96312	3.48115	3.42482	0.573573	1.72138	2.08048	4.00043	6.78526	5.83315	3.85004	3.5192	3.76692	5.46425	4.37054	3.46227	3.80824
ZK930.5	5.28549	5.30137	4.95323	3.51633	0.901495	0.127209	0.0994355	0.282406	1.49753	2.54077	0.843102	0.843102	0.79005	3.83954	0.359079	0.525691	0.28886	0.216642	0.231575	0.0348388	3.49188	4.61847	2.59772	0.117064	2.49795	3.88022	6.34963	4.28889	2.02478	1.87636	0.106891	0.127209	4.09867	0.480198	2.10821	3.57736	1.18558	0.236892	1.42431	0.838648	1.08276	0.47103	0.80084	0.0521304	0.504535	2.36864	1.72565	1.89271	2.29489
ZK930.6	10.5596	6.37287	8.02713	1.40327	0.85611	0.231575	1.16969	2.44093	0.299562	1.15018	1.99279	1.43895	0.480198	1.28401	1.59003	1.51368	0.249956	1.6964	0.0486794	0.0070096	2.32386	1.7085	3.80072	1.06847	4.88256	5.8503	3.23469	3.70604	1.87841	0.0761931	2.20839	0.739017	6.02812	4.00512	4.64087	4.52647	1.47981	0.144049	1.32021	0.58968	1.41029	0.0659006	0.894285	0.318684	0.0174647	0.555694	0.362237	1.30095	0.499689
The value in each cell denotes the normalized expression level.
[truncated: 27 more columns]

## Sheet: chr III
Gene	GSM10511	GSM10512	GSM10513	GSM11042	GSM11043	GSM11044	GSM11045	GSM11046	GSM11047	GSM11048	GSM11049	GSM11050	GSM11051	GSM11052	GSM11053	GSM11054	GSM11055	GSM11056	GSM11057	GSM11058	GSM11059	GSM11060	GSM11061	GSM11062	GSM11063	GSM11064	GSM11065	GSM11066	GSM11067	GSM11068	GSM11069	GSM11070	GSM11071	GSM11072	GSM11073	GSM11074	GSM11075	GSM11076	GSM11077	GSM11082	GSM11083	GSM11084	GSM11085	GSM11086	GSM11087	GSM11089	GSM11090	GSM11091	GSM11092
C02C2.4	1.88917	0.812057	1.21398	2.56085	4.35006	2.97062	4.82743	5.67615	2.74305	4.07688	4.13862	3.43852	2.41638	3.54571	3.05795	4.40721	3.0769	5.25527	3.08126	1.46832	3.48671	3.73267	1.65653	2.09284	1.9171	3.11595	2.12352	1.04815	2.0287	1.89679	0.150764	2.15393	1.89475	0.798838	1.2621	1.94935	1.26698	1.12516	2.04241	2.35259	1.75759	3.03448	4.68983	2.04436	1.07143	2.43739	1.2621	5.24824	1.49126
EGAP1.1	1.58452	0.276752	0.91511	0.117064	0.803238	0.352752	3.87113	2.77253	1.34176	0.0743098	0.0493638	0.164154	0.406161	0.798838	1.17948	0.896969	0.979355	2.20312	0.24343	0.216642	0.934732	0.716262	1.27896	1.6964	0.0387291	1.65683	0.0070096	0.254089	1.06847	2.01762	0.22037	0.865446	0.100093	0.240161	0.786885	0.451561	0.980013	0.839619	1.40092	4.95323	1.37615	1.64561	0.276752	1.72493	0.669304	0.475541	2.15096	1.13078	0.549714
Y66A7A.8	2.18408	2.939	2.44087	0.643965	2.26943	1.21398	1.67939	2.45502	0.452619	1.42841	2.81139	0.262972	0.544395	0.0452235	0.627171	1.74216	2.98769	1.12113	1.17057	1.2239	1.88917	3.19944	1.70208	1.11149	1.85927	0.807645	1.91328	1.41265	0.124741	0.772545	0.2241	0.392316	0.396235	2.07353	0.528702	0.121115	0.694831	0.334058	0.0994355	0.677794	2.09956	1.24882	0.865446	0.812057	1.37097	1.70778	2.12517	1.80023	0.593826
ZK525.1	1.85927	0.12045	0.17223	0.184141	1.99279	4.38276	4.33413	4.91027	4.53284	3.52878	3.74645	4.68964	3.59658	4.68964	4.11194	5.01134	3.30582	4.93885	0.825327	2.35756	2.79579	3.97854	5.46425	4.00043	5.79629	8.16862	7.36574	5.04076	5.63508	7.06348	5.9461	6.04309	3.85004	4.68964	3.98947	4.22713	2.0301	3.19072	2.62126	2.61387	2.85068	2.68852	1.49217	3.20818	1.94975	1.70778	2.33703	3.24337	2.41292
ZK652.1	2.5048	1.37974	1.16053	2.20653	0.396235	1.41789	0.532146	0.960879	1.73067	0.906026	0.299562	0.198069	2.89043	2.98769	2.14449	2.7571	0.279174	1.04952	0.781286	0.246568	0.88342	0.549714	0.284338	0.0174647	0.845123	0.458766	1.56805	0.0209448	2.4548	1.41029	0.877974	1.42198	0.558679	0.676085	0.544395	0.660837	1.64001	3.98947	1.50829	0.070735	1.21292	0.353369	1.93124	1.15298	0.412391	2.77965	0.655821	1.23021	1.16555
ZK652.2	1.88455	1.25721	0.737791	3.78175	1.11245	0.570598	2.63256	2.01297	2.57766	3.10442	2.96011	1.84136	0.459536	0.0486794	0.230342		2.05411	1.33698	1.94734	0.434109	2.29307	2.91319	0.701966	2.51164	2.13305	0.0348388	0.207318	1.35129	3.14886	0.94009	1.092	0.831346	1.99321	5.03959	0.552704	0.240161	0.626666	2.27613	2.94202	0.403043	2.17092	0.400157	2.65724	1.46141	2.99749	1.59492	2.01297	3.20958	0.132004
ZK652.3	0.988631	0.246568	0.365008	0.47409	2.47626	0.54672	1.96199	3.2611	0.861587	2.10594	1.84146	2.53354	0.209202	2.84279	1.97428	0.00350031	1.24382	1.77108	0.61046	0.61046	0.265404	2.17694	0.519939	0.556687	1.71349	1.23384	2.6361	0.569023	1.51368	1.24382	0.0850561	1.37097	1.17057	1.86405	0.240161	0.961437	0.49543	0.515881	1.37265	1.19803	2.67033	1.95536	3.4188	0.88614	1.07143	3.04917	1.70205	1.83929	2.13496
ZK652.9	2.50138	2.40406	2.41989	2.40595	0.353369	0.947085	0.836862	0.669304	2.16393	0.825327	0.223777	0.361125	1.99279	2.399	0.852021	0.669304	0.25647	1.0448	1.49217	0.0743098	0.43963	0.0070096	0.919658	0.17223	0.231575	0.814739	1.73641	0.265404	0.891572	1.57934	0.480198	2.26202	1.9254	3.25222	3.1132		3.71596	2.24941	4.6763	0.322521	1.82373	0.177492	1.98044	0.724849	0.175909	0.491622	0.926679	0.184141	0.933346
The value in each cell denotes the normalized expression level.
[truncated: 27 more columns]

## Sheet: chr IV
Gene	GSM10511	GSM10512	GSM10513	GSM11042	GSM11043	GSM11044	GSM11045	GSM11046	GSM11047	GSM11048	GSM11049	GSM11050	GSM11051	GSM11052	GSM11053	GSM11054	GSM11055	GSM11056	GSM11057	GSM11058	GSM11059	GSM11060	GSM11061	GSM11062	GSM11063	GSM11064	GSM11065	GSM11066	GSM11067	GSM11068	GSM11069	GSM11070	GSM11071	GSM11072	GSM11073	GSM11074	GSM11075	GSM11076	GSM11077	GSM11082	GSM11083	GSM11084	GSM11085	GSM11086	GSM11087	GSM11089	GSM11090	GSM11091	GSM11092
B0035.13	0.024425		1.08276	1.1648	1.38134	3.13029	2.65067	0.853365	2.39701	2.82369	5.09477	4.15362	3.08417	1.009	2.94505	3.17441	1.41789	2.15744	0.585538	1.50291	0.650008	0.492389	0.00350274	0.471534	0.536223	0.564907	0.669304	0.210616	0.330209	0.175909	0.423788	0.396235	0.921301	0.929366	0.673197	1.60378	0.789679	1.16555	0.741852	0.664519	0.58968	0.365008	1.80809	0.311354	0.617874	0.353369	2.12517	0.396796	2.07159
B0035.2	2.03458	1.84756	1.51179	3.33292	0.626666	0.0139772	2.15015	1.81852	0.0671651	1.90289	2.49108	3.50091	2.31661	0.132004	2.30578	1.09968	1.36317	0.543722	1.7192	0.661621	0.764439	1.40327	2.06189	1.89067	1.37265	0.704829	0.707664	9.67968	1.12008	1.14036	0.242814	2.36686	0.28886	2.48337	0.979355	1.24882	0.812057	0.227061	0.524004	1.57488	3.95343	0.798051	0.577272	0.461836	1.88863	0.669304	0.0564746	0.786885	1.59935
C06A6.2b	1.54573	2.34363	2.45653	3.12173	1.84963	1.21398	1.26941	0.38113	0.384268	0.424817	1.14794	0.597269	0.253216	1.31445	0.750783	3.92443	1.50724	3.87113	2.35756	0.507775	0.464904	1.17558	1.43129	2.99592	1.79438	0.157547	0.606293	1.59492	2.16393	3.48115	0.655821	0.139285	1.57353	1.69072	0.573146	0.459536	0.330209	1.42431	0.947085	0.161212	0.288139	0.926679	1.47078	1.03537	0.480198	2.89043	2.33825	1.15298	3.31483
C29E6.3	11.2702	11.5431	13.8766		0.372789	0.242814	1.37097	0.168553	0.648176	0.573146	2.58444	1.38654	1.50291	0.280543	0.431702	1.27428	1.41265	0.552585	0.0590228	0.431702	4.37825	4.20246	0.174162	0.157547	6.98398	9.03032	6.33073	3.95569	3.15171	2.99005	5.33704	2.78755	9.26596	5.93167	7.10386	8.31844	0.997928	0.532146	0.272966	0.447581	0.776913	1.18439	0.330209	0.280543	0.326362	5.02379	0.528702	3.28163	5.10782
C36H8.1	12.1626	10.0921	11.3588	0.43963	0.0898711	0.0600348	0.380586	0.213912	0.272966	0.396235	1.28906	1.47612	0.408018	0.499689	0.0245949	0.515881	0.205486	1.58452	0.324147	0.259722	0.638357	0.390537	0.440291	0.117064	4.01737	5.72358	4.21508	2.41813	1.58157	1.85993	2.7222	1.27428	8.15218	5.13054	7.68996	6.47855	0.865446	0.847558	0.21292	1.08753	1.74059	1.06373	1.72493	1.65683	0.656612	0.461836	0.560796	0.213912	3.62741
F13H10.5	1.14794	0.340067	0.415893	0.614937	1.35129	0.340067	0.318684	0.555694	0.746448	0.459536	0.327336	0.261627	1.47062	0.475541	0.384491		0.567622	1.35842	0.961437	0.781286	0.686302	0.614629	0.174162	0.847873	0.883422	2.83491	0.2241	0.133956	1.18439	1.64561	0.250328	0.311354	2.47626	1.86523	2.28285	1.05425	2.21628	0.869931	2.4269	1.37501	0.190779	0.861587	0.511826	2.53888	0.707693	0.250328	0.164882	0.100093	1.21893
F15E6.6	0.404086	0.809186	0.415502	1.7192	0.194366	2.51506	2.50993	2.67685	1.84963	2.61767	3.27065	2.34543	2.10246	3.5937	2.25283	2.73665	0.80084	1.26454	0.246568	0.409277	0.558679	2.27667	1.6696	1.15046	0.63544	1.43827	1.40327	2.15204	1.01192	0.970104	0.00699747	0.024425	1.55711	1.98044	1.96813	1.81644	1.42841	0.812057	2.07414	2.04045	0.106646	1.66307	1.34176	0.304943	0.0529168	0.549714	0.492389	2.23808	1.97135
F36A4.1	6.41636	3.12173	6.08266	5.14023	0.555694	0.0351907	0.522676	1.34003	0.399919	0.455546	0.772545	0.106646	0.733343	3.08707	0.746448	0.343244	0.758806	1.37097	1.39857	0.549714	0.627171	1.44523	0.0693347	0.070735	0.982658	0.950781	3.10731	0.266219	0.223777	0.307197	0.187461	0.205486	3.20117	2.67848	2.95108	3.98611	1.23267	0.217203	1.1555	0.459536	0.197404	0.50373	0.817513	0.406161	0.435665	0.0105213	0.540308	0.17223	1.87431
F36A4.14	0.579512	0.236892	0.710552	0.676085	2.26935	0.576544	0.0316547	2.54227	0.343244	0.730501	0.12045	1.38917	1.35129	1.26454		2.67848	0.880699	0.94009	1.25721	0.699099	0.235317	0.913217	0.0830394	0.716262	0.418611	0.279174	0.552704	0.483572	0.987944	0.576544	0.537723	0.733343	0.887931	1.66809	0.947085	3.57736	0.157465	0.174162	1.00725	0.515881	0.12045	0.127209	0.371697	0.409277	0.320953	0.519939	0.480198	0.431015	0.361125
F36A4.2	12.6463	7.76024	10.9364	6.07413	0.54672	0.513617	0.768181	2.399	0.511826	1.10189	3.4435	1.42841	1.14794	1.27896	0.519939	0.0139772	0.194366	1.29412	0.552585	0.387404	0.0521304	0.388401	0.894285	1.19422	5.59635	4.55042	1.15046	1.32021	1.68478	1.20052	0.950781	0.257856	7.57357	6.79309	7.13091	7.07938	1.75123	0.739017	2.56422	0.261627	2.12517	0.384491	1.14542	2.18347	0.257856	1.99898	0.729157	0.04227	0.896969
F36A4.3	12.1626	9.06923	11.2702	1.03776	1.03537	0.475541	3.19944	2.44093	1.58452	2.04891	1.88917	0.703381	0.435665	3.24337	1.28906	0.803238	0.147408	2.89043	1.02129	0.528071	0.764439	3.45292	3.17582	0.618806	11.8726	6.19734	6.02749	2.27118	1.81644	0.561662	1.7724	0.597269	9.20512	6.98922	7.66495	8.02785	0.511826	1.24382	0.544395	1.11149	0.124741	1.02598	0.170827	1.26454	0.869931	1.92115	0.507775	1.56145	4.3369
F36H1.5	0.28886	0.284338	1.18558	2.11205	5.0677	1.87226	2.05216	9.40206	5.22942	6.44204	5.04208	7.00109	5.08495	7.18395	3.69387	6.67231	5.75214	7.53594	4.79376	2.68174	12.5993	8.93967	5.15713	2.96011	10.1692	9.52799	5.37873	5.03793	6.5223	4.72361	4.20772	4.18025	5.08659	8.38037	4.85467	5.33552	4.08997	1.54798	8.53912	3.886	4.29608	4.66682	2.72863	4.74624	2.82213	3.50606	1.41263	5.53564	3.6694
F36H1.6	1.63465	0.942765	3.11019	5.87039	0.647101	1.7724	1.50724	2.99452	1.19306	1.49584	3.30214	2.62926	2.89792	1.82373	1.41731	0.853365	0.582477	0.719117	1.48681	0.772872	0.427918	0.167493	0.964097	1.7724	0.869931	1.49217	2.90645	2.78439	1.61216	1.26385	1.61771	0.948111	2.53354	5.22269	3.70585	2.09319	3.94597	0.46753	4.52008	1.05334	2.18221	0.0564746	1.14532	0.479555	0.314558	0.896996	2.58436	0.451561	0.25647
R08C7.1	0.0761931	0.528071	0.227835	2.8424	0.781286	0.576544	0.864325	0.73618	0.522676	1.28885	1.57934	2.69798	0.716262	1.203	0.845123	1.11499	0.320953	0.372789	1.22528	0.24343	2.05021	0.246568	0.690486	0.253216	1.59935	0.965488	0.750339	0.0521304	0.495653	0.400157	0.314852	0.194092	0.374844	0.585441	0.90782	0.811962	1.08173	0.620808	2.5743	0.311022	0.960879	0.655821	0.0313708	0.719117	0.359079	0.91511	0.349585	0.479555	0.776913
R08C7.11	1.84739	0.772545	1.05425	1.19803	0.522676	1.03067	0.51966	0.970104	0.66507	0.124741	0.353369	1.34516	0.164882	1.15046	0.257856	1.26385	0.950781	0.372789	1.78293	0.880699	0.161212	0.403043	0.807645	0.443603	1.19422	0.0850561	1.96199	0.0635975	0.933346	1.24882	0.58968	1.07799	0.336888	0.49543	0.44646	0.0555766	0.661621	1.13784	1.06627	0.549714	1.21398	1.01163	2.61767	0.970104	0.88614	1.82892	1.23384	0.024425	1.0971
R08C7.3	4.86428	4.04835	3.6361	2.70365	1.19422	4.39503	3.50012	4.26243	4.33413	4.20378	3.82908	4.25062	5.01134	5.70581	5.63508	5.54862	1.96813	2.59913	3.55768	2.01139	2.20312	1.08276	4.13468	2.399	2.29631	1.04009	5.48096	2.06782	0.73618	1.75123	0.236892	2.86255	3.31483	2.40595	3.19944	3.01243	5.28549	4.33413	5.16099	1.22887	2.34386	1.48146	1.38134	0.265404	0.682046	2.13159	0.18328	0.707664	1.04009
T21D12.11	0.937918	0.359079	0.269461	0.121115	1.54573	0.144049	0.135642	1.28643	0.73618	2.48764	0.483572	0.403043	0.864325	6.19495	0.46753	0.701966	0.626666	1.15298	2.99749	0.355917	1.01687	3.77223	0.336888	0.0105213	0.282406	2.53379	0.455694	0.549714	0.724849	0.443603	0.157465	0.894285	0.0624642	0.0564746	0.396796	1.009	1.0221	0.24343	0.235317	0.891572	0.758806	0.597269	0.0761931	0.676085	0.0351907	0.686302	3.387	0.54672	0.223777
T21D12.5	0.495653	0.276752	0.699104	1.7042	1.68505	0.279174	0.209202	0.0727663	0.579512	0.00699747	0.570598	0.421715	1.50268	0.184141	0.380586	2.18033	0.431702	0.531712	1.76606	0.0493638	0.121115	0.746448	0.324147	0.198069	0.250328	1.37615	0.276752	0.965488	0.443375	0.00699747	0.227061	0.311354	1.30577	0.320953	1.28643	1.05334	1.91102	0.377987	1.21292	0.288139	1.88917	0.128371	1.07143	0.942498	1.01192	0.825817	1.67939	0.103039	0.853365
T26C12.1	1.39857	0.987944	1.03255	2.62867	2.32386	0.823051	1.61925	1.79134	0.525691	1.28643	1.44986	0.650008	1.18807	1.84963	2.058	1.44291	2.14256	1.63026	0.216642	2.32926	1.44291	1.65217	1.59713	1.56145	0.340067	1.1353	1.11149	1.14542	1.12008	1.35842	1.24987	2.6243	0.458766	0.564645	0.170827	1.40327	1.97334	1.77661	1.72352	2.47903	3.20818	2.38108	2.10821	2.81273	1.78083	3.17865	4.21823	3.387	0.220491
Y37A1B.6	0.368547	0.924216	1.21787	2.09091	2.60771	0.28886	0.295303		0.418611	0.0070096	0.670307	3.91015	0.62374	4.69807	1.34176	6.09323	0.337912	1.83722	1.87841	0.431015	5.52988	0.85611	0.217203	0.845123	1.52767	0.153888	7.67904	0.24343	4.64645	1.87636	0.501502	1.806	0.106891	4.51106	0.811962	1.92923	1.21539	1.06627	0.744684	0.343244	0.471534	0.479555	1.28157	0.308151	0.755124	0.990582	0.785667	0.0671651	1.42664
Y40H7A.3	1.60108	1.10669	1.05425	0.864325	0.926679	0.464904	0.424817	0.891572	1.44523	0.552704	0.2241	1.37028	0.458766	1.09456	1.24496	1.13277	0.157465	1.3322	0.872521	0.282406	0.4863	1.0166	0.528071	0.667414	0.399919	0.937918	3.27477	0.0796175	7.28069e-07	1.18807	0.569023	0.58968	0.716262	3.25686	1.17307	2.16338	1.96137	0.0383044	1.90696	0.355917	1.88917	0.406161	1.8206	0.483572	0.687611	1.32021	0.534719	0.0922373	2.44784
Y40H7A.4	0.0814716	0.415502	0.806405	7.66926	3.29395	0.349498	0.343244	2.4023	1.43895	1.34652	1.61705	0.282406	0.618806	0.0635975	5.15873	1.04009	0.374844		0.124741	1.62586	0.721966	0.412391	3.35089	0.334058	0.528071	12.1184	0.635559	0.491622		0.694831	0.233619	0.951676	2.44093	2.46917	2.0301	2.399	2.85068	0.577272	2.07414	1.5254	1.48146	0.0383044	1.36579	1.50291	0.0693347	1.5299	1.17307	0.014033	2.26943
ZK593.8	1.42431	1.59935	2.85326	2.58444	2.65847	1.04952	1.77108	2.95497	2.59913	2.45502	1.26888	2.4199	2.44093	3.27	1.46546	1.72493	3.64583	3.25222	3.70585	3.41553	3.38777	2.73409	2.98769	3.02072	2.08683	0.834202	4.19217	1.49217	0.934732	1.14542	0.0139772	1.45217	2.74175	5.08537	4.05574	4.25062	3.13028	1.11631	4.83982	2.58444	3.75667	3.73625	3.06245	4.34623	2.62126	2.72646	1.66246	3.28786	1.15018
ZK593.9	7.89115	7.92465	7.95848	0.157465	0.408018	0.753163	0.147408	1.1277	0.133956	0.0555766	0.597269	0.406161	0.594316	1.94333	1.20052	1.32741	1.40218	0.404086	1.76183	0.0778895	0.891572	2.44087	0.80084	0.0452235	3.30759	5.66436	3.96022	1.66307	2.12161	2.89333	0.452619	1.33459	6.36558	2.88105	4.89988	4.8895	0.510593	0.100093	0.570598	0.716246	1.21787	1.26385	0.699104	1.13078	0.254089	0.365394	2.63586	0.301732	2.49451
The value in each cell denotes the normalized expression level.
[truncated: 27 more columns]

## Sheet: chr V
Gene	GSM10511	GSM10512	GSM10513	GSM11042	GSM11043	GSM11044	GSM11045	GSM11046	GSM11047	GSM11048	GSM11049	GSM11050	GSM11051	GSM11052	GSM11053	GSM11054	GSM11055	GSM11056	GSM11057	GSM11058	GSM11059	GSM11060	GSM11061	GSM11062	GSM11063	GSM11064	GSM11065	GSM11066	GSM11067	GSM11068	GSM11069	GSM11070	GSM11071	GSM11072	GSM11073	GSM11074	GSM11075	GSM11076	GSM11077	GSM11082	GSM11083	GSM11084	GSM11085	GSM11086	GSM11087	GSM11089	GSM11090	GSM11091	GSM11092
C06H2.4	0.676085	2.14825	1.35842	0.483572	3.5546	1.32501	3.28301	1.57488	1.35842	2.98856	1.98925	3.06233	1.55247	1.55697	1.8825	3.26376	1.30577	0.04227	0.291942	1.85375	0.017552	1.92721	3.73508	2.27849	0.864325	1.03537	0.750339	1.46832	0.194092	0.00350274	0.167493	0.275939	0.322521	1.12008	0.393667	0.51966	0.130582	0.357245	0.839619	0.739017	0.0139772	0.544395	0.483251	1.01192	0.257856	0.47103	1.55711	0.110257	3.76692
C06H2.5	1.23384	0.606293	0.269182	0.834105	2.1197	0.160809	1.30095	1.04036	0.707664	0.406161	0.990582	0.272704	0.79005	0.451561	0.423788	0.524004	1.90289	2.17657	1.64342	1.21292	0.937411	0.352752	0.110257	0.961437	0.641274	1.41265	0.279174	0.231575	0.724849	2.09319	1.11631	0.746448	1.60108	1.19915	2.0301	1.2992	0.812057	0.317757	1.46014	0.345632	2.73184	1.03776	1.12262	0.0886455	0.552704	1.55711	0.644189	0.459536	0.87892
C10B5.1	2.37042	2.27301	0.701966	0.536223	2.20312	1.24382	1.66809	2.68098	2.40595		2.46209	2.52633	3.90301	3.7772	2.90645	2.76481	1.65122	3.25222	1.30427	0.643965	0.330209	1.82963	2.00518	1.81196	0.330209	1.22887	0.0313708	0.372789	0.304943	0.187461	0.153888	0.327336	1.55165	1.2239	1.61216	2.68852	2.19	2.8586	2.80358	1.01192	2.56983	1.37615	0.303377	1.1648	0.847558	2.62126	2.04891	2.33021	0.153888
C10B5.3	2.31661	1.84146	2.28957	1.18439	0.265404	1.58602	0.852021	0.983988	1.7085	0.845123	0.343244	0.400157	1.49812	1.21044	3.01826	2.5877	0.892448	0.755124	1.02129	0.733472	2.01762	1.35031	2.51913	1.08753	1.03255	1.43362	0.146578	0.627171	0.0761931	0.100093	0.250328	0.161212	0.798838	1.08173	1.35546	0.0139772	2.15961	1.54573	1.61705	1.78271	1.91328	0.716246	0.242814	1.59003	0.829764	3.27	1.05334	1.41265	0.622985
F10C2.4	1.18558	0.272704	1.33459	1.75948	0.330209	2.22949	0.491622	1.35031	3.22573	1.24882	1.47078	2.399	2.74942	3.13028	2.12517	2.19	0.593826	0.733472	1.14532	0.070735	1.30427	0.0351907	1.62885	0.04227	1.02472	1.91507	2.62126	1.25382	1.10479	4.23708	2.06189	4.37223	1.11631	2.70365	2.01762	1.89519	5.56574	2.17694	5.43106	0.223777	2.88105	0.00699747	0.408018	0.643965	0.240161	2.0301	0.117064	0.246695	1.04952
F11D11.10	0.265404	1.11631	0.869931	0.0994355	0.694831	0.186971	0.314558	2.08048	0.755124	2.31661		0.582477	1.46014	0.408018	1.11754	0.275939	0.440291	0.475541	1.46371	1.01949	0.368547	0.404086	0.0279003	0.845123	0.724812	1.39696	1.43362	0.750783	0.133956	0.337912	1.03537	0.431702	0.284338	1.71349	0.656612	1.06847	0.399919	0.246695	0.0387291	1.19056	0.121115	0.960879	0.561662	1.51633	0.415893	1.39857	0.585538	1.50829	1.07659
F25D1.4	1.47612	1.28157	0.110286	2.77648	4.6788	0.304943	0.982658	2.26935	1.48898	2.03458	1.22775	2.29125	1.02472	2.25099	0.349585	2.4548	1.44523	2.09477	0.767254	1.28885	1.26698	0.47103	3.48412	1.39152	1.43594	1.16806	2.32746	0.362237	0.913217	1.10734	0.552704	0.556687	0.357245	1.11149	0.763825	1.27896	0.168553	0.419839	0.168553	0.836862	2.50309	0.847873	1.46371	1.22034	0.298519	2.26385	1.21044	0.371697	0.597976
F25G6.1	1.39387	0.198069	1.0221	1.33459	0.292082	0.194092	0.362237	0.320953	0.781286	0.384491	0.303377	0.699104	0.0486794	0.423788	0.564907	0.303377	0.301732	0.336888	0.227061	0.910518	0.475541	0.0417652	0.140688	0.0458157	0.157465	0.117492	0.544395	0.161212	0.318684	0.150764	0.00350274	0.164882	1.51368	1.94365	3.10469	2.68098	2.55527	1.55165	1.3349	0.095834	0.164882	0.88614	1.24496	0.536223	0.314558	0.507564	1.82373	0.123831	0.424817
F44E7.6	10.0921	8.13271	9.79264	1.27428	1.1648	0.443375	1.50829	1.47078	1.40561	0.352752	1.15992	0.411954	0.392316	0.384491	0.50373	0.18328	0.0521304	0.998489	0.017552	0.467967	0.014033	3.06817	1.22034	0.210616	1.54798	3.61995	1.65653	2.48936	0.570598	0.567622	0.753163	0.100093	6.41356	2.57262	4.95303	2.79386	2.36152	0.803623	0.958777	0.811962	0.0070096	0.2241	1.313	2.39877	0.110286	1.99718	1.01163	0.259722	0.361125
F44E7.7	1.03537	1.74793	0.0348388	2.97062	1.80391	0.0671651	1.95736	3.33877	1.08944	1.4844	1.85169	2.92688	1.41263	1.50268	1.05334	2.74145	0.913217	1.94935	1.28643	0.606115	2.32386	0.750339	0.570598	0.4863		0.47409	0.443375	0.458766	0.0864564	0.324147	0.021071	0.0898711	0.896996	1.07401	0.739017	0.0105213	3.04624	0.561662	3.7423	1.43362	1.96936	1.28643	1.30577	2.65232	0.340067	1.87021	0.942765	0.585441	0.564645
F55A11.3	1.36317	1.24987	0.772872	0.979355	0.187461	0.0316547	0.340067	0.179593	0.552585	0.070735	0.764439	0.431702	0.43963	0.622985	0.737791	0.269182	0.495653	0.190779	1.21398	0.582477	0.869931	0.845123	0.376686	0.103039	0.0070096	0.730501	0.673547	0.513617	1.17808	1.41731	0.594316	2.10053	0.38113	2.0615	0.227835	0.415502	1.08173	1.19554	0.443603	0.94009	0.272704	0.147408	0.242814	0.387404	0.117492	0.753163	0.411954	0.582477	0.227835
F55A11.4	1.8825	0.510593	0.899704	2.19655	2.66596	1.65683	1.1893	2.19655	3.6162	8.86058	0.942498	2.14449	2.37132	3.23454	1.27896		0.560796	0.919658	1.35031	0.564907	1.2239	0.585538	1.2239	0.113677	0.017552	0.345632	1.23384	0.519939	1.71065	1.90899	1.12516	1.97534	0.746448	1.39175	1.3349	1.73067	3.36939	2.40595	3.2611	0.491622	0.942498	0.0348388	1.56257	2.25607	0.368896	1.79438	3.17334	0.14293	0.544395
F55A11.5	0.838648	0.658723	0.836862	0.0966882	0.217203	1.33698	1.46832	0.235317	0.921301	1.29611	3.7555	3.44507	0.603169	0.095834	0.933346	0.18328	0.227835	1.26698	1.15298	0.409277	0.658723	3.59658	2.07353	0.982658	0.548489	1.06847	1.35842	1.30336	1.21398	0.945439	2.23612	2.01762	1.34003	0.641274	0.694831	1.64001	0.524004	0.737791	0.227835	1.89475	0.123831	0.47103	2.62867	0.524004	0.317757	1.29853	1.55921	0.639759	2.12352
K11G9.3	0.892448	1.66809	1.12595	1.27428	0.673197	0.44646	0.0671651	3.13745	0.90782	0.154116	0.443375	1.94935	0.320953	2.00113	0.806405	2.13115	1.68045	1.44059	1.72565	0.673197	1.092	1.81784	0.250328	0.49543	0.867058	0.54672	2.00903	0.361125	1.74698	2.05021	0.140688	0.588402	0.327336	2.38463	0.926679	0.891572	0.716262	1.24742	1.61263	0.419839	0.635559	0.0387291	0.0452235	3.09431	0.0898711	1.19422	0.673547	0.261627	2.30983
T07H8.5	0.288139	0.368896	0.311354	1.42897	1.25721	0.710552	0.945439	2.00311	1.07659	1.32261	0.337912	1.65872	1.73633	1.47522	0.167493	0.279174	0.507564	0.66507	1.77661	1.20548	0.974715	6.43759	1.12008	1.18558	0.531712	4.68248	1.93326	0.024425	1.40561	2.10629	0.61046	0.249956	0.0635975	1.10479	0.276752	0.164882	0.875248	0.720544	0.174162	0.956113	0.716246	0.0761931	1.00112	1.74216	0.276752	1.60378	1.71349	0.803238	0.524004
Y102A5D.1	0.892448	0.0886455	0.0245949	2.0774	5.8119	0.707693	0.236892	0.499689	0.664519	0.161212	0.471534	0.164882	0.721966	1.49126	0.974727	0.262972	3.73869	2.59178	0.88342	0.365394	1.2621	2.97361	0.0966882	0.0743098	1.53897	3.53424	0.747511	0.872521	0.814739	0.582477	0.507564	0.80084	0.424817	1.58602	0.421715	0.418611	0.0898711	0.368547	1.2621	0.789679	0.303377	0.190779	1.57902	0.852021	0.511826	2.74942	2.89333	0.318684	2.93062
ZK384.1	0.388401	0.412391	0.937918	1.75971	2.24941	1.4844	1.61771	1.47078	1.17558	1.15018	1.13078	1.66809	1.14289	0.716246		1.17057	1.33937	1.05075	2.32386	0.924216	0.852021		1.16806	1.10479	1.35031	1.80023	0.295749	0.0564746	0.839619	1.39857	0.194092	1.39175	0.415893	1.28157	0.0417652	0.357245	0.253216	0.194092	0.690486	0.0529168	0.650008	0.427918	3.18993	0.205486	0.0727663	0.719117	1.41497	0.201775	1.15298
ZK384.2	0.781286	0.447581	0.314852	0.449539	0.807645	1.0166	0.536223	0.127209	0.988631	0.0351907	0.423788	0.820898	0.362237	0.47103	0.537723	0.537723	0.906026	0.103039	7.18395	0.396235	1.22887	1.59555	1.23384	0.0600348	0.816476	1.49753	0.175909	0.648176	1.00725	2.30307	0.768181	3.19944	2.4199	0.573573	1.80609	1.32466	1.02598	1.30936	0.742116	0.929366	1.39387	0.960879	0.0778895	1.10669	1.34516	0.913217	1.17948	1.60662	1.65653
The value in each cell denotes the normalized expression level.
[truncated: 27 more columns]

## Sheet: chr X
Gene	GSM10511	GSM10512	GSM10513	GSM11042	GSM11043	GSM11044	GSM11045	GSM11046	GSM11047	GSM11048	GSM11049	GSM11050	GSM11051	GSM11052	GSM11053	GSM11054	GSM11055	GSM11056	GSM11057	GSM11058	GSM11059	GSM11060	GSM11061	GSM11062	GSM11063	GSM11064	GSM11065	GSM11066	GSM11067	GSM11068	GSM11069	GSM11070	GSM11071	GSM11072	GSM11073	GSM11074	GSM11075	GSM11076	GSM11077	GSM11082	GSM11083	GSM11084	GSM11085	GSM11086	GSM11087	GSM11089	GSM11090	GSM11091	GSM11092
AC8.1	0.88614	1.09456	0.836862	4.82589	2.78802	2.71123	2.00518	3.43415	3.42482	3.10469	4.01142	4.26243	2.67346	3.6162	3.02903	3.60638	1.66246	3.02072	2.26943	0.190667	3.19072	0.0922373	1.85927	1.37097	1.05425	2.45306	1.66809	0.153888	0.0104898	1.30577	2.43564	4.05386	0.392316	3.0457	0.345632	0.157547	3.87113	1.03067	5.23828	0.0635975	0.638357	0.47409	0.667414	0.937411	0.443375	1.30336	0.269461	1.08173	1.08944
AC8.3	0.0493638	0.207318	0.153888	1.15018	0.79005	0.556687	0.758806	2.058	1.20409	0.937411	1.21539	0.564645	0.154116	1.1353	0.641274	1.08687	0.311022	0.62374	0.427918	0.647101	1.51368	0.396796	0.257856	0.724812	1.44424	1.67373	1.73067	0.374844	2.17694	2.15096	0.798838	0.901495	2.11234	5.16099	2.17043	2.68852	3.83954	0.452619	3.20818	0.365394	1.13024	0.308151	1.41263	2.8096	0.343244	0.434109	1.39622	0.861587	0.576544
AC8.4		0.359079	0.0671651	0.207318	1.87431	0.648176	1.63246	1.78293	0.965488	0.867058	2.19719	0.147408	0.299562	0.696231	0.758806	0.15023	0.349585	0.786885	0.891572	0.144049	0.956275	0.817513	0.0313708	0.160809	1.56257	1.02129	2.17694	0.272704	1.47612	1.54076	1.06847	0.423788	2.55527	2.13159	1.88917	2.17043	2.22288	0.990582	0.303377	0.455694	1.59935	0.609059	1.16806	1.75759	0.455694	0.73618	1.009	0.681852	0.161212
AC8.7	1.15505	0.0105213	0.210616	0.883422	1.05852	0.406161	1.57711	0.707693	0.483251	1.06627	2.28761	1.19554	0.421715	1.34891	1.05899	0.650008	0.543722	0.0555766	0.110257	0.352752	0.452619	2.22512	1.07659	0.330522	0.113677	0.567622	1.31059	0.845123	0.216642	0.750783	0.0624642	0.4863	0.872521	1.38134	0.0778895	1.14542	0.352752	0.817513	0.390537	0.0417652	1.47981	0.681852	2.58269	1.47752	0.424817	1.02472	1.54573	0.915913	0.0932809
AH9.3	2.15204	0.412391	1.25476	0.747511	0.399919	0.836862	0.371697	1.20796	0.964097	0.455694	1.16806	0.516641	0.966755	0.758806	1.44291	0.525691	0.0850561	0.04227	0.88342	0.157465	0.412391	1.20548	0.867058	0.343244	0.990582	0.560796	0.207318	0.0351907	0.024425	7.28069e-07	0.0830394	0.549714	0.838648	0.368896	1.20409	0.847558	0.0521304	0.579512	0.4863	0.396235	1.62885	0.164154	1.81018	1.27185	0.368547	2.16904	0.597976	0.230342	0.721966
B0395.1	0.095834	0.560796	0.100093	1.62366	2.62595	2.44087	2.51335	1.092	2.47039	2.52358	2.81743	2.23808	2.8749	3.864	2.46693	3.28163	0.980013	2.2028	2.24362	0.227061	0.750339	1.54798	1.5186	0.597269	0.0796175	1.01163	0.317757	0.443603	0.73618	0.609059	0.0139772	0.349498	1.1099	3.45944	0.699099	0.872521	1.51406	1.45217	3.01678	0.531712	0.727659	1.65435	0.0932809	0.564645	0.318684	1.33937	0.524004	1.4844	3.7772
C04F6.5	0.50373	0.719117	0.434109	0.0452235	0.707693	0.614629	0.602133	0.524004	1.49753	0.0796175	0.495653	0.322521	0.246695	0.320953	0.896969	1.15298	1.10224	2.20312	0.184141	1.86523	0.396235	0.812057	1.40795	0.812057	1.7192	2.67346	1.95336	0.0922373	1.32466	2.68852	1.48681	1.36579	0.330209	0.147408	0.515881	1.36062	0.384268	0.25647	0.77568	0.531712	1.99321	0.812057	1.65653	0.579512	0.38113	1.56369	1.19056	0.532146	1.5186
C14A11.7	0.960879	0.776913	0.511826	0.0966882	0.130582	0.201775	1.15505	0.763825	2.04263	1.2992	0.197404	0.729157	0.724849	2.24276	0.910565	0.352752	0.0105213	0.544395	1.36554	0.236892	1.15018	1.91933	2.08048	0.04227	1.15992	3.83954	1.93755	1.60108	2.08048	1.86523	0.164882	1.10189	1.81196	0.507775	1.45483	2.19655	0.544395	1.35546	0.0486794	1.14532	1.54076	1.13078	0.0070096	2.4339	1.16969	1.67373	0.124741	2.02385	2.87448
C16H3.2	0.491622	0.924216	1.84739	4.57609	4.01959	3.77818	3.58868	4.35208	4.25374	3.37501	4.11168	3.67554	3.8442	3.35626	5.16034	5.60201	2.85946	1.3322	3.11882		3.7218	3.85353	2.38817	1.89067	2.65232	2.28397	1.21292	3.68043	2.22327	0.864325	1.63026	0.678968	2.11013	3.98498	1.36791	2.52018	4.14506	1.26454	5.20258	2.57933	2.48764	1.54798	1.6999	2.66379	1.96536	1.92923	3.06087	2.31664	3.26927
C39D10.3	1.62327	0.602133	0.25647	2.62126	1.81784	1.08753	0.128371	0.404086	1.83514	0.609059	2.03654	1.05593	0.269461	0.0830394	1.01163	3.14744	0.652391	4.43208	1.06847	2.58444	0.694831	0.79444	0.577272	0.597976	0.254089	1.25883	0.724849	0.644189	0.856491	0.66507	1.0166	1.86523	1.24882	1.2992	1.89519	1.5462	0.772545	0.00350031	0.236892	0.631362	1.15505	1.1893	1.57902	2.01762	0.643965	0.795263	1.91933	0.763825	0.161212
C39E6.2	0.455546	0.0139772	0.404086	1.38681	1.20796	0.0281236	1.76817	4.89036	0.626666	0.631362	1.16053	1.29611	0.0348388	1.25721	0.180817	0.629593	0.501502	1.27914	1.27185	0.38113	0.567622	1.7085	0.186971	0.362237	1.68694	1.63685	6.35818	1.01192	1.68478	1.49812	0.614629	0.242814	0.0966882	1.64998	1.24742	0.758806	1.84756	0.632518	1.66743	0.0493638	1.41789	0.0600348	1.63904	0.970104	0.210616	1.98661	1.66809	0.820898	1.27185
C39E6.4	0.573573	0.303377	0.223777	1.27672	2.43913	0.0458157	0.295303	3.45814	0.259722	0.374844	0.153888	0.467967	0.187461	1.3608	0.44646	0.0351907	0.90782	1.01949	0.987944	0.461836	0.540725	6.88151	0.4863	1.01687	1.46832	4.14184	1.83722	0.137324	2.41638	0.555694	0.913217	0.220491	0.227835	2.12352	0.106891	0.54672	0.403043	0.513617	0.24343	0.982658	1.37265	0.50373	5.68652	0.739017	0.704829	1.35546	0.632518	0.160809	0.964097
F13D11.3	1.50829	0.387404	0.269182	0.63544	2.79579	1.08753	0.540308	1.18439	1.10669	1.51368	1.01192	1.65683	0.974727	1.96813	0.924216	0.947085	1.91933	1.10669	0.0279003	1.79438	0.239064	2.24941	3.45287	1.21893	2.49049	4.50738	3.52878	3.0962	2.58444	3.02903	2.71123	2.74942	2.31661	1.78271	2.06782	2.92255	0.79005	1.81196	1.56805	1.21893	2.37822	1.65683	0.682046	3.80824	1.34516	0.014033	4.13468	1.31445	1.21398
F19C6.1	9.45678	2.35616	1.50951	0.330209	2.12352	0.291942	0.415893	1.59047	1.08276	0.544395	0.750339	0.254089	0.0659006	0.62374	0.888856	0.326362	0.282406	0.371697	0.346416	1.14794	0.349498	0.250328	0.479555	0.828584	0.174162	0.164154	0.140688	0.733343	0.682046	0.223777	0.124741	0.100093	2.83491	3.397	2.23612	1.77108	1.81784	0.795263	1.75948	0.467967	2.02674	0.227061	0.167493	0.0521304	0.0351907	0.197404	1.6696	0.447581	0.880699
F22F1.2	0.0727663	0.511826	0.564907	0.652916	0.875248	0.095834	0.12045	1.5186	0.543722	0.235317	0.261627	0.91511	0.259722	0.406161	0.577272	1.47062	1.17057	0.0493638	2.01297	0.525691	0.606115	0.0279003	0.161212	0.721966	0.570598	0.223777	3.76626	0.699104	1.41731	2.31664	0.548489	0.673197	0.455694	3.76148	0.0486794	1.14036	1.23759	0.168553	1.6999	1.17808	0.593826	0.594316	1.20796	0.823051	0.18328	1.2621	2.09956	0.150764	1.46141
F47G3.3	3.70483	3.9273	3.05795	0.519939	1.57711	0.729157	0.507564	1.30336	0.682046	0.746448	0.0635975	0.384491	0.250328	0.284338	0.919658	1.45217	0.123831	0.492389	1.21292	0.154116	0.160809	0.552704	0.495653	0.424817	0.593826	0.179593	1.61216	0.602133	0.573573	1.98727	0.415893	1.33459	1.73067	0.960879	1.98661	2.7571	1.14532	0.924216	1.29412	0.014033	0.392316	0.0624642	0.368547	1.82373	0.0671651	1.26385	2.40595	0.491622	0.137324
F54B11.4	0.501502	0.0635975	0.622985	3.84304	0.758806	0.311354	0.507775	0.419839	0.761624	0.0693347	0.475541	0.110257	0.489345	1.11499	0.865446	0.355917	0.73618	1.03515	1.79134	0.85611	0.014033	2.8641	0.276752	0.0351907	0.997928	0.528071	3.15029	0.0493638	1.54122	1.06373	0.327336	0.43963	0.887931	1.15992	1.21398	0.239064	0.213912	0.750339	0.400157	0.525691	1.55921	0.227061	0.781286	0.249956	0.275939	0.250328	0.368547	0.345632	0.4863
F54B11.5	1.23267	1.96337	2.5048	1.54076	0.384491	0.733472	0.128371	0.532146	0.860964	0.874423	0.43963	1.07799	0.272966	1.53533	0.128371	0.652391	1.25382	2.49049	1.03537	1.24382	1.24382	1.37615	2.08048	2.01139	2.70365	1.96199	3.08773	1.80023	0.869931	0.983988	1.73067	0.194092	3.30582	1.96199	3.0962	2.37822	0.198069	0.617874	0.910565	0.46753	2.15096	1.71349	2.4199	3.85004	2.30983	1.24382	3.63592	2.04263	1.34516
F54B11.6	1.53445	3.43196	1.3322	0.304943	0.678968	0.311022	0.670307	0.103493	0.495653	0.0105213	0.210616	0.272704	2.02385	1.36579	0.892448	0.0070096	0.577272	0.0105213	0.415502	0.0070096	0.146578	0.874423	1.61216	0.558679	1.37097	3.12173	2.27613	1.15992	0.22037	0.157547	1.28401	0.100093	0.834202	0.548489	1.02598	1.67939	0.223777	0.487596	0.249956	0.459536	0.167493	0.906026	0.91511	2.33703	0.711952	1.56257	1.66246	1.2992	1.50291
F54B11.7	0.130582	1.54122	0.0348388	0.0814716	1.92721	0.174162	0.365394	0.861587	0.301732	1.23267	0.334058	0.0727663	0.92399	1.14036	0.190779	0.431015	0.204015	1.60157	0.864325	0.834105	0.853365	1.27672	0.207318	0.673197	0.265404	0.411954	0.333709	0.336888	0.427743	0.204015	0.175909	0.513617	0.135642	2.38108	0.362237	2.48247	0.47409	0.0104898	0.880699	0.88342	1.47981	0.167493	0.58968	0.960879	0.491622	1.45217	1.26698	0.070735	2.3722
F54B11.8	0.424817	1.20409	0.860964	2.18408	0.59136	0.288139	2.20969	1.8661	0.38113	0.60022	0.834202	0.875248	1.54122	0.676085	0.823051	0.0383044	6.95192	1.7085	1.02472	0.504535	1.66743		0.403043	0.197404	0.652391	0.540308	1.00375	0.113873	0.570598	0.758806	0.966755	0.447581	0.713408	2.32205	0.603169	0.213912	1.48898	1.0843	1.55472	0.137324	1.78083	0.778483	0.437201	1.95937	0.611998	2.01762	1.00259	1.01687	2.07414
F58A3.5	1.3349	1.3349	1.0448	5.16755	4.25166	0.910518	4.21403	4.00512	1.57934	1.98528	3.11595	2.67196	1.05425	1.03255	3.13172	2.63586	2.88413	2.77014	4.86951	0.393667	4.00958	3.67431	2.30034	0.259722	0.522676	0.161212	0.569023	1.21044	1.10669	2.4269	0.396235	2.01139	0.516641	2.15582	0.585441	1.4844	1.85375	0.400157	2.81116	0.730501	0.349498	0.567622	0.0564746	1.74793	0.376686	0.915913	0.951676	1.2621	1.48898
F59F3.2	0.860964	0.153888	1.50829	0.937918	3.54443	0.197404	0.864325	2.9208	0.28886	0.588402	0.451561	0.376686	0.326362	0.597269	1.36791	1.59047	1.76394	2.60937	0.400157	0.789679	1.71494	1.83307	0.272966	0.320953	0.017552	2.25607	0.167493	0.0966882	0.919658	1.09231	0.0830394	0.0624642	0.220491	0.406161	0.17223	2.78597	1.21787	0.279174	2.02281	0.62374	0.124741	1.05593	2.19532	2.30216	0.555694	1.90086	0.146578	0.716262	0.845123
F59F3.4	1.36062	1.42841	1.14532	0.0635975	1.18439	0.00350274	0.459536	0.0590228	0.673547	0.678968	0.626666	0.311022	0.579512	0.0796175	1.24987	0.877974	0.0139772	0.544395	0.79005	2.30983	0.686302	0.947085	2.29631	1.30936	2.27613	2.88244	3.08773	1.23384	2.61387	2.23612	0.660837	1.82963	2.61387	2.33703	4.44452	3.97854	2.17694	1.29412	1.62327	0.816476	1.82963	1.17458	1.60108	0.638357	2.74942	1.1648	2.02385	1.82963	5.02602
K02B9.2	6.07166		1.28885	0.106891	4.03351	0.686302	2.7571	2.97948	1.9254	3.97854	4.82589	3.37857	2.71884	5.25395	3.17334	1.14532	8.9319	6.68933	0.317757	2.74942	7.28069	10.2194	3.12173	1.47612	2.23612	0.121115	4.98216	2.07414	0.100093	1.35605	0.320953	3.45944	3.397	1.79438		3.50012	4.41968	4.05574	4.43208	1.36062	0.597976	3.24337	3.9568	4.98216	2.87448	2.15096	3.02903	4.457	0.0417652
T07C5.5	0.569023	0.507564	1.76394	1.91304	0.730501	0.834202	0.66507	2.17043	0.311022	0.483572	1.34516	0.377987	0.489345	1.33698	0.198069	1.31445	1.26941	1.21539	1.32261	0.540308	0.0624642	0.532146	1.66809	0.435665	1.04952	1.57711	1.42664	1.32466	1.08687	2.78026	0.240161	1.44953	0.860964	1.42198	0.614629	1.12113	0.421715	0.785667	0.161212	1.57902	1.67373	0.970104	0.253216	2.21628	0.272966	0.772872	1.30936	1.51368	1.97135
T07D1.2	0.784087	0.227835	0.548489	1.68505	2.62126	0.415502	2.19655	0.820898	0.582477	0.924216	1.82963	0.447581	1.04036	0.951676	1.02598	1.30936	0.79444	1.78924	1.03255	0.0070096	0.0174647	0.829764	1.16969	0.299562	1.32977	1.71349	0.755124	1.26888	0.46353	0.515881	1.87718	1.06373	0.279174	2.52018	1.92923	0.795263	1.31059	0.747511	0.985301	0.716262	1.59003	0.223777	0.498468	0.993276	0.513617	0.877974	0.424817	0.0529168	2.0301
T14G12.6	0.455546	0.435665	0.146578	1.26941	0.282406	0.336888	0.58968	1.75759	0.581402	0.246695	1.82963	0.522676	0.910518	0.532146	0.690564	6.21874	0.0590228	0.972065	0.684732	0.516641	0.617874	0.997928	1.606	0.343244	0.262972	0.236892	3.40161	1.03067	0.298519	0.956113	0.132004	0.368896	0.257856	1.18807	1.62366	0.0452235	0.0864564	0.024425	0.820282	1.44059	3.43327	0.314558	1.88317	2.4023	1.01163	2.651	1.23883	0.491622	1.81196
T24D8.6	0.231575	1.1353	1.28157	0.284338	0.716246	0.201775	0.330522	0.198069	0.295303	0.017552	0.46753	1.30936	1.56145	1.26941	0.491622	0.014033	0.380586	1.84343	2.80488	0.400157	0.177492	0.384268	0.511826	0.455546	0.100093	0.677794	0.209202	1.0166	0.334058	1.16555	1.62327	0.768181	6.62988	8.69858		4.73086	7.05379	2.14446	9.37497	1.15046	0.423788	0.834202	0.2241	1.85332	0.128371	0.461836	2.29631	0.552585	0.753163
W03G11.4	0.716246	0.210616	0.46753	3.41553	1.23759	0.368896	0.262972	0.0743098	0.742116	0.411954	0.798838	1.21398	2.4199	0.540308	0.66507	1.77689	0.4863	0.249956	1.70208	1.03255	1.81784	0.157547	0.384491	0.330522	1.26888	2.45502	1.38134	0.217203	3.23454	3.9137	2.64354	2.34386	1.31955	2.76481	1.09231	1.23759	0.811962	2.13115	0.834202	0.681852	0.59136	0.875248	1.42431	3.31847	0.349585	1.0166	0.742116	0.00699747	1.59935
Y23B4A.1	0.175909	0.699104	0.467967	3.84887	0.929366	0.311354	0.272704	1.47981	1.39622	0.0966882	0.0555766	0.133956	0.492389	0.902413	1.98925	3.31982	0.838648		0.629593	0.504535	1.8661	0.720544	1.13024	0.513617	3.4435	0.919658	4.36921	0.620808	0.561662	1.64998	0.641274	0.0814716	0.330522	5.53132	0.418611	1.7491	1.3322	0.100093	1.20548	1.092	2.51913	0.167493	0.0898711	4.53415	0.326362	0.59136	0.807645	0.694831	2.33703
Y23B4A.2	0.951676	0.0348388	1.12595	1.47612	1.21398	2.73409	2.02385	2.89043	2.56983	2.54077	1.85927	2.02385	2.56983	3.59658	3.75667	3.72609	2.31661	2.33703	1.39175	2.33703	2.17043	3.85004	3.72609	2.11875	4.1461	6.93427	5.13054	3.397	4.25062	4.92453	4.72996	4.25062	3.59658	4.92453	4.41968	4.44452	1.16969	3.03735	2.46209	2.02385	2.94683	2.70365	0.569023	3.08773	1.06847	0.988631	3.4717	3.54802	0.43963
Y48D7A.1	0.0529168	0.384491	0.536223	1.96337	0.194092	0.49543	0.707664	0.906026	0.239064	0.341771	0.318684	0.834202	0.626666	1.81018	0.733472	0.0932809	1.18058	0.974727	0.585441	0.368896	0.817513	0.0922373	0.437201	0.511826	1.48146	1.64123	0.113873	0.507775	0.276752	0.564645	0.14293	0.00350031	0.110257	0.888856	7.28069e-07	0.153888	1.06111	0.117492	1.72138	0.346416	0.396796	0.227835	0.664519	1.17307	0.507775	0.362237	0.455694	1.02598	1.76817
ZK455.2	2.20312	0.682046	0.400157	3.44769	1.85169	0.365394	0.877974	0.213912	0.207318	0.452619	0.207318	1.11631	0.352752	2.91167	0.127209	1.41029	0.73618	1.07143	0.197404	0.676085	1.32021	1.71923	1.87226	0.117492	1.56817	3.08852	2.29489	0.781286	0.676085	1.06369	0.233619	0.22037	0.80084	4.8869	1.76183	4.84152	1.50496	0.308151	3.8512	0.786885	1.54076	0.816476	0.716246	3.07929	0.694831	0.831346	2.90645	0.742116	1.42664
ZK455.3	0.279174	0.207318	0.280543	0.772872	0.415502	0.434109	0.829764	1.91328	0.458766	0.618806	1.24382	0.0313708	1.009	0.0994355	1.17458	1.0166	0.960879	0.887931	0.467967	0.0281236	0.746448	2.26943	0.154116	0.838648	1.28401	2.2177	0.656612	0.699104	0.869931	0.46353	0.396235	0.901495	0.412391	1.89679	0.561662	0.786885	1.75759	0.38113	1.71923	0.548489	1.11149	0.265404	1.89883	1.09231	0.246568	0.337912	1.62885	0.631362	0.781286
The value in each cell denotes the normalized expression level.
[truncated: 27 more columns]

## Sheet: Experiments annotation
GSM10511	fem-1(lf) vs fem-3(gf) prep 1
GSM10512	fem-1(lf) vs fem-3(gf) prep 2
GSM10513	fem-1(lf) vs fem-3(gf) prep 3
GSM11042	glp-4 L2 prep 2 vs mixed reference
GSM11043	glp-4 L2 prep 1 vs mixed reference
GSM11044	glp-4 L3 prep 1 vs wt mixed reference
GSM11045	glp-4 L3 prep 3 vs wt mixed reference
GSM11046	glp-4 L3 prep 4 vs wt mixed reference
GSM11047	glp-4 L4 prep 1 vs mixed reference
GSM11048	glp-4 L4 prep 2 vs mixed reference
GSM11049	glp-4 L4 prep 3 vs mixed reference
GSM11050	glp-4 L4 prep 4 vs mixed reference
GSM11051	glp-4 adult prep 1 vs reference
GSM11052	glp-4 adult prep 2 vs reference
GSM11053	glp-4 adult prep 3 vs reference
GSM11054	glp-4 adult prep 4 vs reference
GSM11055	wt L2 prep 1 vs mixed reference
GSM11056	wt L2 prep 2 vs mixed reference
GSM11057	wt L2 prep 3 vs mixed reference
GSM11058	wt L2 prep 4 vs mixed reference
GSM11059	wt L3 prep 1 vs mixed reference
GSM11060	wt L3 prep 2 vs mixed reference
GSM11061	wt L3 prep 3 vs mixed reference
GSM11062	wt L3 prep 4 vs mixed reference
GSM11063	wt L4 prep 1 vs mixed reference
GSM11064	wt L4 prep 2 vs mixed reference
GSM11065	wt L4 prep 3 vs mixed reference
GSM11066	wt L4 prep 4 vs mixed reference
GSM11067	wt adult prep 1 vs mixed reference
GSM11068	wt adult prep 2 vs mixed reference
GSM11069	wt adult prep 3 vs mixed reference
GSM11070	wt adult prep 4 vs mixed reference
GSM11071	him-5 adult males prep 1 vs mixed reference
GSM11072	him-5 adult males prep 2 vs mixed reference
GSM11073	him-5 adult males prep 3 vs mixed reference
GSM11074	him-5 adult males prep 4 vs mixed reference
GSM11075	glp-4;him-5 adult males prep 1 vs reference
GSM11076	glp-4;him-5 adult males prep 2 vs reference
GSM11077	glp-4;him-5 adult males prep 3 vs reference
GSM11082	TP01 mid-L3 prep 1 hermaphrodites vs mixed reference
GSM11083	TP01 mid-L3 prep 2 hermaphrodites vs mixed reference
GSM11084	TP01 mid-L3 prep 3 hermaphrodites vs mixed reference
GSM11085	TP02 late L3 prep 1 hermaphrodites vs mixed reference
GSM11086	TP02 late L3 prep 2 hermaphrodites vs mixed reference
GSM11087	TP02 late L3 prep 3 hermaphrodites vs mixed reference
GSM11089	TP03 L3/L4 prep 1 hermaphrodites vs mixed reference
GSM11090	TP03 L3/L4 prep 2 hermaphrodites vs mixed reference
GSM11091	TP03 L3/L4 prep 3 hermaphrodites vs mixed reference
GSM11092	TP04 early L4 prep 1 hermaphrodites vs mixed reference
GSM11093	TP04 early L4 prep 2 hermaphrodites vs mixed reference
GSM11094	TP04 early L4 prep 3 hermaphrodites vs mixed reference
GSM11095	TP05 late L4 prep 1 hermaphrodites vs mixed reference
GSM11096	TP05 late L4 prep 2 hermaphrodites vs mixed reference
GSM11097	TP05 late L4 prep 3 hermaphrodites vs mixed reference
GSM11098	TP06 L4/YA prep 1 hermaphrodites vs mixed reference
GSM11099	TP06 L4/YA prep 2 hermaphrodites vs mixed reference
GSM11100	TP06 L4/YA prep 3 hermaphrodites vs mixed reference
GSM11101	TP07 YA 1 prep 1 hermaphrodites vs mixed reference
GSM11102	TP07 YA 1 prep 2 hermaphrodites vs mixed reference
GSM11103	TP07 YA 1 prep 3 hermaphrodites vs mixed reference
GSM11112	TP08 YA 2 prep 1 hermaphrodites vs mixed reference
GSM11113	TP08 YA 2 prep 2 hermaphrodites vs mixed reference
GSM11114	TP08 YA 2 prep 3 hermaphrodites vs mixed reference
GSM11116	TP09 adult prep 1 hermaphrodites vs mixed reference
GSM11117	TP09 adult prep 2 hermaphrodites vs mixed reference
GSM11118	TP09 adult prep 3 hermaphrodites vs mixed reference
GSM11119	TP10 adult w/ emb 1 prep 1 hermaphrodites vs mixed reference
GSM11120	TP10 adult w/ emb 1 prep 2 hermaphrodites vs mixed reference
GSM11121	TP10 adult w/ emb 1 prep 3 hermaphrodites vs mixed reference
GSM11122	TP11 adult w/ emb 2 prep 1 hermaphrodites vs mixed reference
GSM11123	TP11 adult w/ emb 2 prep 2 hermaphrodites vs mixed reference
GSM11124	TP11 adult w/ emb 2 prep 3 hermaphrodites vs mixed reference
GSM11125	TP12 adult w/ emb 3 prep 1 hermaphrodites vs mixed reference
GSM11126	TP12 adult w/ emb 3 prep 2 hermaphrodites vs mixed reference
GSM11127	TP12 adult w/ emb 3 prep 3 hermaphrodites vs mixed reference
GSM11078	glp-4;him-5 adult males prep 4 vs reference
